# Supplementary material for: Proteomic changes in Alzheimer’s disease associated with progressive Aβ plaque and tau tangle pathologies
Source: Nat Neurosci. 2024 Aug 26;27(10):1880–91. doi: 10.1038/s41593-024-01737-w (PMC11452344; doi:10.1038/s41593-024-01737-w)
Supplement: Supplementary file 3 — Supplementary Table 1 Summary statistics of differential protein abundance across the different A/T categories. Supplementary Table 2 Summary statistics of differential protein abundance between A− and A+ participants in BioFINDER-1 (validation cohort). Supplementary Table 3 Summary statistics of differential protein abundance between A− and A+ participants in ADNI (validation cohort). Supplementary Table 4 Summary statistics of imaging transcriptomics using BrainSmash. Supplementary Table 5 Summary statistics of associations between DAPs and Aβ- and tau-PET. Supplementary Table 6 GO significant terms from enrichment analyses of early, core and late proteins. Supplementary Table 7 GO significant terms from enrichment analyses of the downregulated proteins in A+T+ and non-AD. Supplementary Table 8 GO significant terms from enrichment analyses in the co-expression modules. [file 41593_2024_1737_MOESM3_ESM.xlsx]

## Sheet: ST1_Fig2-5
Supplementary Table 1. Summary statistics of protein differential abundance across the different A/T categories
		A-T- vs. A+T-			A+T- vs. A+T+			A+T+ vs. non-AD			A-T- vs. non-AD			Protein co-expression modules	Category
Olink protein	Olink with Panel	Effect	p-value	p-value FDR	Effect	p-value	p-value FDR	Effect	p-value	p-value FDR	Effect	p-value	p-value FDR	Module assignment	DAP category
A1BG	A1BG__Inflammation_II	-0.0452125	0.176094	0.406911	-0.0125679	0.740736	0.866362	0.138193	0.00334617	0.0154109	0.0774511	0.0317032	0.108197	6
ABCA2	ABCA2__Cardiometabolic_II	0.00185999	0.936588	0.976829	-0.000370909	0.988474	0.991453	-0.0112628	0.736589	0.837233	-0.00130667	0.961311	0.979713	3
ABHD14B	ABHD14B__Neurology	-0.0231526	0.581852	0.767669	0.00729641	0.873756	0.935621	-0.0255298	0.634557	0.766861	-0.0230496	0.6039	0.763707	5
ABL1	ABL1__Oncology	0.161307	1.9081e-07	1.53239e-05	0.051818	0.104796	0.315573	-0.183987	4.37962e-07	1.16585e-05	-0.00633913	0.854004	0.927901	5	Early
ACAN	ACAN__Cardiometabolic	0.0680468	0.0167719	0.107913	-0.0183376	0.583608	0.792899	-0.0855813	0.0267297	0.0756962	-0.0462603	0.132654	0.290877	5
ACE	ACE__Inflammation_II	0.0291982	0.291014	0.537854	-0.0539949	0.0796499	0.269707	-0.0644846	0.0645079	0.15367	-0.0939486	0.00129279	0.0122024	4
ACHE	ACHE__Inflammation_II	-0.0774964	0.0467387	0.202327	0.161293	0.000237205	0.00476301	-0.221481	9.85811e-06	0.000150818	-0.133113	0.00047038	0.00573215	4	Late - Upregulated
ACP5	ACP5__Cardiometabolic	0.0345742	0.210489	0.449697	0.00230693	0.938209	0.965035	-0.0594034	0.0656245	0.154595	-0.0355558	0.211347	0.402247	4
ACP6	ACP6__Oncology	0.0302856	0.426101	0.657172	-0.0564629	0.186387	0.438307	0.0166321	0.72963	0.833594	-0.037117	0.347588	0.55171	2
ACTA2	ACTA2__Cardiometabolic	0.0374458	0.196	0.4312	-0.0275224	0.429775	0.690024	0.0350099	0.380286	0.550343	0.0234727	0.435746	0.621356	5
ACVRL1	ACVRL1__Neurology	0.00165886	0.954472	0.983752	-0.0666836	0.0366578	0.168829	-0.0198673	0.58648	0.730219	-0.0810381	0.00889894	0.0443614	2
ACY1	ACY1__Cardiometabolic	-0.0643982	0.0857282	0.288872	-0.0547292	0.179304	0.432455	0.0357575	0.464504	0.627034	-0.0730063	0.0657008	0.177379	5
ACY3	ACY3__Cardiometabolic_II	0.0387094	0.294838	0.540501	0.0202703	0.61057	0.807019	0.00753717	0.870898	0.925851	0.053949	0.166315	0.339541	6
ACYP1	ACYP1__Inflammation_II	-0.0042697	0.8776	0.941246	0.0404816	0.241418	0.511665	-0.0797249	0.0578079	0.142486	-0.0470281	0.114663	0.26568	3
ADA	ADA__Inflammation	0.0463882	0.159857	0.388267	-0.126156	0.000755138	0.0105799	-0.0118805	0.780989	0.863861	-0.075686	0.02835	0.102123	2
ADA2	ADA2__Cardiometabolic	-0.00933992	0.782686	0.894979	0.0356198	0.367205	0.639724	0.0586884	0.217449	0.374418	0.0820562	0.0233403	0.0882556	2
ADAM12	ADAM12__Inflammation_II	-0.0080862	0.836745	0.922769	0.0257693	0.567188	0.782307	0.00984166	0.852285	0.914094	0.0211036	0.605515	0.763906	3
ADAM15	ADAM15__Cardiometabolic	0.0291529	0.302916	0.54264	-0.0540468	0.107612	0.318293	-0.0104933	0.783741	0.865692	-0.0344047	0.243315	0.443026	2
ADAM22	ADAM22__Neurology	-0.0263161	0.4479	0.677448	0.0349006	0.348451	0.630688	-0.100431	0.0193566	0.0597764	-0.0868658	0.0184471	0.0741787	1
ADAM23	ADAM23__Inflammation	0.0414882	0.0838797	0.285264	-0.086138	0.00142173	0.0167462	-0.0410796	0.178545	0.325986	-0.0826383	0.00104674	0.0104753	2
ADAM8	ADAM8__Neurology	-0.0273902	0.38797	0.6234	0.00221289	0.952967	0.970114	0.101809	0.0232297	0.0681537	0.0501305	0.134955	0.29367	5
ADAM9	ADAM9__Oncology_II	0.0278883	0.330947	0.577313	-0.0488634	0.127351	0.359119	0.0542817	0.141566	0.27467	0.0282078	0.347132	0.55171	3
ADAMTS1	ADAMTS1__Inflammation_II	0.0413363	0.150761	0.381489	-0.0245488	0.461446	0.71004	-0.0631783	0.110567	0.230665	-0.0780342	0.0129499	0.0565125	3
ADAMTS13	ADAMTS13__Cardiometabolic	-0.0349747	0.317179	0.557683	-0.0308014	0.417931	0.685902	0.14635	0.000954917	0.00562387	0.0607661	0.0955337	0.23364	6
ADAMTS15	ADAMTS15__Oncology	0.0177156	0.5585	0.756334	-0.0290664	0.383246	0.653975	0.0509803	0.200844	0.353559	0.0427361	0.192437	0.381318	1
ADAMTS4	ADAMTS4__Inflammation_II	0.00547419	0.859661	0.933677	-0.0305547	0.423898	0.689066	0.0198583	0.67295	0.794761	-0.00385738	0.90603	0.953915	3
ADAMTS8	ADAMTS8__Oncology	0.0620738	0.00307746	0.0434191	-0.0927162	6.7613e-05	0.00195637	-0.0325636	0.235559	0.395944	-0.0733275	0.00169811	0.0147725	1	Late - Downregulated
ADAMTSL2	ADAMTSL2__Cardiometabolic_II	-0.0337423	0.132077	0.354424	0.0136255	0.573127	0.787798	-0.0153803	0.550707	0.702863	-0.0332542	0.144884	0.309039	3
ADAMTSL5	ADAMTSL5__Cardiometabolic_II	-0.0789421	0.00800339	0.0698848	0.0731759	0.0266828	0.139957	0.0190246	0.628605	0.763389	0.0209317	0.506387	0.687055	3
ADGRB3	ADGRB3__Neurology	0.030574	0.219284	0.459988	-0.0512695	0.0538534	0.217869	-0.0733067	0.0151027	0.0496337	-0.0958399	0.000335108	0.00428873	2
ADGRD1	ADGRD1__Inflammation_II	0.00833578	0.77993	0.894131	-0.0556782	0.103517	0.31314	0.0586002	0.175378	0.32286	0.0287788	0.382422	0.58188	3
ADGRE2	ADGRE2__Inflammation	0.00104349	0.961191	0.983752	-0.0554771	0.032087	0.159357	-0.0284872	0.295236	0.467252	-0.0571022	0.0060588	0.0352151	2
ADGRE5	ADGRE5__Cardiometabolic	-0.00119765	0.958594	0.983752	-0.0956387	0.000272741	0.00497367	0.0264398	0.359186	0.533568	-0.0693909	0.00319599	0.022748	2	Late - Downregulated
ADGRF5	ADGRF5__Cardiometabolic_II	-0.0506214	0.0484539	0.20737	0.0565358	0.0483754	0.205712	0.0223671	0.467491	0.630426	0.0383006	0.142249	0.304395	3
ADGRG1	ADGRG1__Oncology	0.00568811	0.774822	0.892691	-0.0155072	0.489727	0.734039	0.105195	7.31747e-05	0.00077298	0.0764655	0.000377697	0.00478776	1
ADGRG2	ADGRG2__Cardiometabolic	-0.0203723	0.546208	0.750359	0.0624953	0.102334	0.312124	0.0397527	0.382041	0.551645	0.0774096	0.029346	0.103606	4
ADIPOQ	ADIPOQ__Inflammation_II	0.077266	0.0586822	0.234076	0.0252372	0.572111	0.787798	0.096906	0.0729545	0.166843	0.202443	4.03254e-06	0.000207148	6
ADM	ADM__Oncology	-0.0440626	0.344066	0.588817	-0.00202264	0.968039	0.978129	-0.00644049	0.912359	0.953927	-0.0242522	0.616712	0.772618	1
AFM	AFM__Inflammation_II	-0.0925823	0.00638285	0.0643604	-0.0222185	0.563801	0.780062	0.148806	0.00150284	0.00813901	0.0236788	0.510864	0.689674	6
AGER	AGER__Inflammation	-0.0225332	0.462277	0.690045	-0.0254906	0.475052	0.720975	0.141745	0.00053596	0.00367713	0.0588016	0.0593646	0.165996	4
AGRN	AGRN__Inflammation	0.0389922	0.230843	0.474155	-0.0581556	0.101277	0.3106	-0.0792417	0.0371868	0.0985968	-0.0895061	0.00663156	0.0372499	1
AGRP	AGRP__Inflammation	0.0489999	0.0707542	0.255214	0.0503862	0.107502	0.318293	0.00669831	0.855051	0.914115	0.0793056	0.00702708	0.0387632	1
AGT	AGT__Inflammation_II	-0.0168289	0.689813	0.84156	0.0548092	0.238732	0.507592	0.0218819	0.686291	0.802732	0.0538951	0.223004	0.415711	4
AHCY	AHCY__Cardiometabolic	0.0330763	0.431762	0.664365	0.0607689	0.188063	0.440315	-0.144022	0.00588997	0.0239011	-0.0186352	0.67265	0.805695	5
AHNAK2	AHNAK2__Cardiometabolic_II	0.0277711	0.459731	0.688304	-0.0122914	0.758501	0.875238	-0.0191939	0.684489	0.802732	-0.0352808	0.380519	0.580815	3
AHSG	AHSG__Inflammation_II	-0.0500851	0.12488	0.341221	0.0151919	0.680244	0.843867	0.151567	0.000839308	0.00511258	0.0870837	0.0122926	0.0543571	6
ALCAM	ALCAM__Cardiometabolic	0.0388204	0.108437	0.32015	-0.0851026	0.00171244	0.0198196	-0.0442266	0.112499	0.23433	-0.0907552	0.000153318	0.00248862	2
ALDH1A1	ALDH1A1__Neurology	-0.0446873	0.138785	0.365065	0.0505718	0.136368	0.371106	-0.0777715	0.0410536	0.107352	-0.0820985	0.00850926	0.0431541	1
AMY1A	AMY1A_AMY1B_AMY1C__Inflammation_II	0.0319896	0.216722	0.457552	-0.10224	0.000403751	0.00680467	-0.0337536	0.319232	0.495796	-0.0684308	0.0157394	0.0658778	6	Late - Downregulated
AMY2A	AMY2A__Cardiometabolic	0.00793512	0.762689	0.884105	-0.0743123	0.00925505	0.0676839	-0.0276996	0.37692	0.547679	-0.0607279	0.0272264	0.099012	2
AMY2B	AMY2B__Cardiometabolic	0.0214149	0.388783	0.6234	-0.0918119	0.000878357	0.0117598	-0.0319112	0.290876	0.463105	-0.0787667	0.00240383	0.0183879	2
ANG	ANG__Cardiometabolic	-0.0361792	0.225236	0.466235	-0.0279238	0.427547	0.689066	0.117719	0.00431286	0.0187446	0.0505509	0.0990556	0.238846	1
ANGPT1	ANGPT1__Inflammation	-0.0163136	0.574106	0.765479	0.0590713	0.0933773	0.298046	0.094594	0.0246196	0.0709279	0.126042	3.25536e-05	0.000838601	7
ANGPT2	ANGPT2__Oncology	0.0154957	0.56175	0.757537	-0.0219947	0.450915	0.704472	0.014343	0.678746	0.798066	-0.0143883	0.620686	0.773485	5
ANGPTL1	ANGPTL1__Cardiometabolic	-0.00135244	0.952745	0.983619	0.0164136	0.559929	0.777128	0.105089	0.00318064	0.0147506	0.107166	2.26939e-05	0.000655435	1
ANGPTL2	ANGPTL2__Inflammation	-0.0405233	0.124292	0.340706	0.0132701	0.659646	0.830179	0.128682	0.000424913	0.00303264	0.0947967	0.000707495	0.00798031	1
ANGPTL3	ANGPTL3__Cardiometabolic	0.0325691	0.401218	0.634372	-0.0634775	0.148922	0.387138	0.167442	0.000676401	0.00434923	0.110186	0.00505887	0.0307459	2
ANGPTL4	ANGPTL4__Inflammation	0.0369441	0.157614	0.386607	0.0965326	0.00204284	0.0221061	-0.100301	0.00585215	0.0238202	0.0393113	0.162241	0.334277	1
ANGPTL7	ANGPTL7__Oncology	-0.0467224	0.149682	0.380204	0.0413322	0.263313	0.536132	0.130046	0.0028933	0.0137535	0.104477	0.00200182	0.0162631	1
ANPEP	ANPEP__Cardiometabolic	-0.00655847	0.846903	0.926033	-0.0385848	0.305014	0.577709	0.0584261	0.165127	0.309119	0.00455506	0.895935	0.950433	2
ANXA2	ANXA2__Cardiometabolic_II	-0.0906507	0.0274197	0.148356	0.0680651	0.139312	0.373623	-0.0231718	0.670786	0.79291	-0.00361985	0.9341	0.966132	5
ANXA3	ANXA3__Neurology	-0.0612418	0.102678	0.317088	0.112328	0.0121264	0.0823529	-0.0470165	0.364977	0.53976	0.0301997	0.438982	0.623226	5
ANXA4	ANXA4__Cardiometabolic	-0.0561977	0.219813	0.459988	0.0457774	0.354418	0.633512	-0.0644123	0.260486	0.426453	-0.0741782	0.119885	0.270577	5
AOC3	AOC3__Cardiometabolic	0.0101126	0.756749	0.883187	-0.0759596	0.0431592	0.188344	-0.0178089	0.665012	0.789401	-0.0610889	0.0622057	0.170904	2
APCS	APCS__Inflammation_II	-0.0645307	0.0502076	0.210809	-0.0372102	0.277735	0.55174	0.173027	5.6807e-05	0.000640764	0.0514883	0.150713	0.317483	6
APEX1	APEX1__Oncology	-0.0555115	0.160912	0.390116	0.0897438	0.0438259	0.190535	-0.0754403	0.14121	0.27438	-0.0289169	0.484725	0.667876	5
APLP1	APLP1__Cardiometabolic	-0.112171	0.0107689	0.0842049	0.117675	0.0133654	0.088066	-0.0270714	0.627311	0.763015	-0.00169883	0.971043	0.985105	1
APOA1	APOA1__Inflammation_II	-0.0631327	0.0604634	0.237395	0.00926812	0.804418	0.898976	0.0973559	0.0333251	0.0910796	0.0480625	0.181025	0.363965	6
APOA4	APOA4__Inflammation_II	-0.0211843	0.483368	0.706109	-0.0271211	0.428337	0.689066	0.11216	0.00806114	0.0304015	0.0583846	0.0727332	0.190943	6
APOC1	APOC1__Inflammation_II	-0.0524587	0.121496	0.337601	-0.0034368	0.926651	0.960027	0.156233	0.00083611	0.00511258	0.109073	0.00311568	0.0224161	6
APOD	APOD__Inflammation_II	-0.0138966	0.617115	0.787517	-0.00307834	0.91863	0.955896	0.116721	0.00210589	0.0108099	0.0905149	0.00319172	0.022748	3
APOE	APOE__Inflammation_II	-0.243269	3.36914e-13	1.12108e-10	-0.0692802	0.0490924	0.207112	0.342588	1.12423e-15	1.24696e-13	0.0146882	0.666568	0.803127	3	Early
APOF	APOF__Inflammation_II	0.00134749	0.966948	0.984797	-0.0128904	0.731111	0.861337	0.119573	0.00849646	0.0314133	0.0995099	0.00376204	0.0251622	6
APOH	APOH__Neurology	-0.0854931	0.0315338	0.163191	-0.0220085	0.615263	0.808406	0.160238	0.00134897	0.00760729	0.032744	0.419343	0.610817	6
APOL1	APOL1__Inflammation_II	-0.0522307	0.0964122	0.304087	-0.0101901	0.770524	0.88445	0.173601	8.5753e-05	0.00085177	0.0964725	0.00505161	0.0307459	6
APOM	APOM__Cardiometabolic	-0.00264101	0.947505	0.982954	-0.0367282	0.408909	0.682028	0.110564	0.0316632	0.0870738	0.0532669	0.200402	0.391107	6
APP	APP__Neurology	-0.00709794	0.817643	0.913561	-0.0162461	0.635186	0.822759	-0.00366885	0.922456	0.957096	-0.0395261	0.207225	0.398578	1
AREG	AREG__Oncology	0.038371	0.304501	0.544747	-0.0359461	0.377253	0.645582	0.00782803	0.867621	0.923104	-0.0212469	0.593433	0.759277	2
ARL13B	ARL13B__Cardiometabolic_II	-0.0739971	0.112016	0.324316	0.0923253	0.0671308	0.245333	0.0611981	0.301627	0.472869	0.0702328	0.154076	0.322446	4
ARSA	ARSA__Neurology	-0.0171688	0.667792	0.829134	0.0576475	0.185686	0.438205	0.0255221	0.59146	0.733675	0.051239	0.200699	0.391113	4
ARSB	ARSB__Oncology	-0.0751861	0.0777925	0.26894	0.0934308	0.0405802	0.181249	-0.0610851	0.235603	0.395944	-0.0270511	0.535092	0.711497	4
ART3	ART3__Cardiometabolic	0.0172163	0.390299	0.6234	-0.0342555	0.136554	0.371106	-0.0413485	0.10568	0.222213	-0.0626173	0.00269339	0.0199806	2
ASAH1	ASAH1__Cardiometabolic_II	-0.108148	0.00256635	0.0372446	0.0636504	0.120577	0.344328	0.107246	0.0220141	0.0654035	0.0706088	0.0425733	0.13396	4
ASAH2	ASAH2__Neurology	-0.0762853	0.0231028	0.131326	0.0773355	0.0448207	0.193689	0.0128888	0.770599	0.857582	0.00861121	0.802177	0.889123	4
ASGR2	ASGR2__Inflammation_II	-0.0281325	0.348748	0.589813	-0.0195701	0.551233	0.769937	0.154039	0.000104982	0.000997801	0.0777406	0.015051	0.0640028	3
ASRGL1	ASRGL1__Cardiometabolic_II	0.0533025	0.135734	0.360635	0.0766304	0.0528229	0.215666	-0.202629	1.17573e-06	2.69222e-05	-0.0425277	0.239597	0.438055	5
ATOX1	ATOX1__Oncology	0.0574376	0.00105758	0.0213278	0.0216339	0.320088	0.596692	-0.0528243	0.0306704	0.0845182	0.01687	0.361309	0.562625	1
ATP5IF1	ATP5IF1__Inflammation	0.0836222	0.0021541	0.0349647	0.170759	4.41568e-09	1.17545e-06	-0.177012	3.69683e-07	1.03147e-05	0.0718619	0.0191713	0.0766276	5	Late - Upregulated
ATRAID	ATRAID__Oncology_II	0.0810482	0.00313166	0.0434191	-0.0103672	0.750753	0.871187	-0.0729922	0.0665777	0.156012	-0.0306538	0.327619	0.531781	3
ATRN	ATRN__Inflammation_II	-0.0330022	0.192848	0.429231	-0.0121974	0.668737	0.835764	-0.00504292	0.875961	0.928267	-0.0299646	0.253397	0.450898	4
ATXN3	ATXN3__Neurology_II	0.100145	0.00405079	0.0508642	0.0544734	0.162159	0.408765	-0.157445	0.000230737	0.00183899	-0.021155	0.566837	0.737498	5
AXL	AXL__Cardiometabolic	0.0401774	0.107994	0.32015	-0.0191197	0.485996	0.730916	-0.0295578	0.337295	0.51543	-0.010295	0.692208	0.816781	2
B2M	B2M__Inflammation_II	-0.0309834	0.293699	0.539191	0.0038177	0.906571	0.953116	0.0858729	0.0233449	0.0682902	0.0610301	0.0492526	0.146317	3
B4GALT1	B4GALT1__Inflammation	0.0154123	0.466636	0.693822	-0.0752532	0.00182342	0.0203947	0.167158	9.99497e-09	4.15728e-07	0.0923546	4.203e-05	0.000932365	1
B4GAT1	B4GAT1__Neurology	-0.0129921	0.607207	0.783132	-0.00285899	0.917109	0.955896	-0.0268674	0.363952	0.539123	-0.0593082	0.020745	0.0807357	1
BAMBI	BAMBI__Oncology	0.0518501	0.065085	0.245179	-0.0968074	0.0018944	0.0208384	-0.0268954	0.45791	0.621283	-0.0687154	0.0233261	0.0882556	2
BCAM	BCAM__Neurology	0.0245742	0.19263	0.429231	-0.054403	0.0113103	0.0784062	0.00524736	0.821305	0.896031	-0.0390139	0.0436223	0.135975	2
BCAN	BCAN__Neurology	-0.11039	0.00652608	0.064362	0.0929742	0.0379684	0.173068	0.0201086	0.700362	0.815214	-0.0250901	0.551369	0.72517	1
BCAT1	BCAT1__Cardiometabolic_II	0.0619676	0.0822798	0.281528	-0.0349096	0.37317	0.642508	-0.134247	0.00242716	0.0120543	-0.0749982	0.044459	0.137297	5
BCHE	BCHE__Inflammation_II	-0.0120049	0.675604	0.833822	0.0317511	0.323091	0.601446	-0.0238992	0.50902	0.670134	-0.0102633	0.726857	0.836594	4
BCL2	BCL2__Oncology_II	0.0561089	0.0579489	0.233497	-0.0123747	0.720565	0.857024	-0.0225745	0.584129	0.727973	0.00428388	0.895218	0.950433	3
BCL2L11	BCL2L11__Inflammation	0.0218753	0.634801	0.80392	-0.049721	0.31507	0.588987	0.0218844	0.70068	0.815214	-0.00539532	0.910488	0.956278	1
BGLAP	BGLAP__Cardiometabolic_II	0.0228048	0.5386	0.748541	0.0873375	0.0410524	0.182136	0.129089	0.0101346	0.0362613	0.205831	9.64001e-08	3.20771e-05	3
BGN	BGN__Oncology	0.000699694	0.986475	0.990194	0.0297805	0.513731	0.745027	-0.0693663	0.18467	0.334672	-0.0567263	0.193094	0.381318	5
BLMH	BLMH__Cardiometabolic	0.118205	1.63999e-05	0.000909514	-0.0226165	0.467504	0.716875	-0.18535	6.69003e-09	2.8724e-07	-0.10184	0.000187576	0.00290307	2	Early
BLVRB	BLVRB__Neurology	-0.0573582	0.179469	0.410435	0.0705078	0.130419	0.361804	-0.0737498	0.168261	0.313225	-0.0632517	0.15551	0.324878	5
BMP4	BMP4__Neurology	-0.0113662	0.753036	0.880748	-0.0300663	0.449793	0.704472	0.0649428	0.170512	0.316089	0.02436	0.52859	0.705779	1
BMP6	BMP6__Cardiometabolic	-0.00763074	0.765295	0.884976	-0.0176291	0.508436	0.744205	0.0699459	0.0341208	0.0923064	0.0308516	0.2717	0.468623	1
BMPER	BMPER__Inflammation_II	-0.00443316	0.869276	0.936847	0.0555496	0.072493	0.25799	-0.165679	3.21176e-06	5.85597e-05	-0.120911	1.20613e-05	0.000445934	3
BNIP3L	BNIP3L__Inflammation_II	0.0906482	0.00646193	0.064362	-0.013172	0.72191	0.857042	-0.0776753	0.0732377	0.167203	-0.0254431	0.481354	0.665126	3
BOC	BOC__Cardiometabolic	-0.04465	0.0686496	0.252309	-0.0243992	0.35943	0.635326	0.0794569	0.00898541	0.032766	-0.00515688	0.839601	0.917495	1
BPIFB1	BPIFB1__Cardiometabolic	-0.0314329	0.397126	0.630005	-0.0262596	0.517054	0.74561	0.0810726	0.0911391	0.199189	0.02405	0.539544	0.714561	6
BPIFB2	BPIFB2__Cardiometabolic_II	0.0158121	0.708532	0.854119	-0.0163711	0.71214	0.855468	0.011546	0.820833	0.896031	0.00441726	0.920649	0.959013	3
BRSK2	BRSK2__Neurology_II	0.0201522	0.47545	0.698478	0.0268175	0.390215	0.660494	0.00741076	0.836741	0.905139	0.0397068	0.181831	0.364483	3
BSG	BSG__Inflammation	0.0696197	0.00668646	0.0644904	-0.111674	5.34572e-05	0.00165469	-0.0746665	0.0137542	0.0460205	-0.123895	4.2021e-06	0.000207148	2	Late - Downregulated
BST1	BST1__Neurology	0.045143	0.164964	0.394969	-0.0917264	0.0147096	0.0936768	0.0848704	0.0582525	0.143237	0.0445298	0.20177	0.392052	2
BST2	BST2__Neurology	0.0328415	0.209919	0.449201	-0.0155556	0.604336	0.803524	-0.0109834	0.746426	0.842775	0.0130378	0.635125	0.782009	2
BTC	BTC__Oncology	-0.0152288	0.736674	0.874354	-0.00286126	0.95335	0.970114	0.0131557	0.810841	0.888986	-0.0300781	0.519675	0.697266	2
BTD	BTD__Inflammation_II	-0.0332501	0.17289	0.404424	-0.0185353	0.514872	0.745551	0.0161539	0.626626	0.763015	-0.0321146	0.209238	0.400713	4
BTN2A1	BTN2A1__Inflammation	0.024996	0.345174	0.588817	-0.0397441	0.16954	0.42022	-0.0829474	0.011259	0.0395329	-0.0864653	0.00219295	0.0171695	1
BTN3A2	BTN3A2__Inflammation	0.0552258	0.0267242	0.147593	-0.0109822	0.721162	0.857024	-0.0568658	0.108735	0.228274	0.0132678	0.618211	0.772618	1
C1QA	C1QA__Inflammation	0.0727244	0.0123553	0.0924198	-0.0738927	0.0295466	0.148964	0.0468839	0.222296	0.381775	0.0479343	0.117807	0.268037	2
C1QL2	C1QL2__Inflammation_II	0.0252912	0.43774	0.667801	-0.00780202	0.83044	0.91773	-0.105589	0.0205139	0.0629125	-0.0726184	0.0468867	0.142873	3
C1QTNF1	C1QTNF1__Cardiometabolic	-0.0203742	0.362658	0.602872	0.00395406	0.870497	0.933715	0.0452888	0.0961745	0.207988	0.00421935	0.857017	0.9289	1
C1QTNF5	C1QTNF5__Inflammation_II	-0.094374	0.0142551	0.0983082	0.0570997	0.195661	0.452127	0.0285562	0.596672	0.738764	-0.00777379	0.847622	0.923922	3
C1QTNF9	C1QTNF9__Inflammation_II	-0.0591217	0.0653932	0.245179	0.0178487	0.620225	0.812519	-0.00205616	0.96288	0.979811	-0.0272321	0.431713	0.6183	3
C1R	C1R__Inflammation_II	-0.0283975	0.175127	0.405382	-0.0498743	0.0316668	0.158453	0.0634178	0.0244371	0.0706695	-0.0166873	0.464598	0.65047	2
C1RL	C1RL__Inflammation_II	-0.0521564	0.0601405	0.237006	-0.0410416	0.172682	0.422793	0.164282	2.06888e-05	0.000275368	0.0534594	0.0807604	0.204468	6
C1S	C1S__Inflammation_II	-0.0282278	0.156333	0.386607	-0.0383519	0.0787295	0.26938	0.0501412	0.0431721	0.112231	-0.0126694	0.543677	0.719318	2
C2	C2__Cardiometabolic	0.0111966	0.809846	0.911162	-0.000849589	0.98654	0.991453	-0.043689	0.451242	0.616636	-0.0326941	0.504063	0.686	2
C3	C3__Inflammation_II	0.0101126	0.756749	0.883187	-0.0759596	0.0431592	0.188344	-0.0178089	0.665012	0.789401	-0.0610889	0.0622057	0.170904	6
C4BPB	C4BPB__Oncology	0.00321746	0.914298	0.965046	-0.0591081	0.075152	0.26323	0.0521919	0.176411	0.323866	0.00959195	0.76123	0.858663	1
C5	C5__Inflammation_II	-0.0553831	0.106335	0.32015	-0.0202874	0.597438	0.802209	0.159609	0.000569677	0.00384893	0.0809438	0.025741	0.0955683	6
C7	C7__Inflammation_II	-0.0169566	0.467587	0.693822	-0.017859	0.491622	0.734338	0.112332	0.000396203	0.00288167	0.0567942	0.0243039	0.0911225	3
C8B	C8B__Inflammation_II	-0.0456118	0.155411	0.385918	-0.0506928	0.16208	0.408765	0.189536	1.94874e-05	0.000269285	0.0734481	0.0318917	0.10835	6
C9	C9__Inflammation_II	-0.0526368	0.124405	0.340706	-0.0253449	0.510099	0.744294	0.242382	5.08129e-07	1.32612e-05	0.138442	0.000180423	0.00282522	6
CA1	CA1__Cardiometabolic	-0.0918572	0.0356659	0.172623	0.0378443	0.434721	0.695449	-0.0625873	0.262548	0.428775	-0.108524	0.0164848	0.06772	5
CA11	CA11__Oncology	-0.0689622	0.071259	0.256271	0.0264396	0.51341	0.745027	-0.0235466	0.590412	0.733058	-0.0788975	0.0412575	0.131688	4
CA12	CA12__Oncology	-0.00514289	0.910821	0.962909	-0.025688	0.602325	0.803524	0.0710956	0.211424	0.367675	0.062716	0.191213	0.379857	1
CA14	CA14__Oncology	0.0722849	0.0245724	0.13742	-0.146892	5.7034e-06	0.000271115	0.000983072	0.97893	0.986341	-0.0373019	0.281212	0.475596	2	Late - Downregulated
CA2	CA2__Neurology	0.00185999	0.936588	0.976829	-0.000370909	0.988474	0.991453	-0.0112628	0.736589	0.837233	-0.00130667	0.961311	0.979713	5
CA3	CA3__Cardiometabolic	-0.0457094	0.285992	0.531184	0.0223477	0.638585	0.822759	0.0634251	0.246299	0.406729	0.0177572	0.686586	0.81165	5
CA4	CA4__Cardiometabolic	0.00671755	0.815845	0.912961	-0.06498	0.0342019	0.163751	-0.0349167	0.309087	0.482639	-0.100034	0.00102291	0.0103931	2
CA9	CA9__Oncology	0.00603759	0.85759	0.933321	0.0106291	0.772742	0.885891	0.00231314	0.955668	0.974709	-0.00295318	0.933206	0.966132	1
CACYBP	CACYBP__Inflammation_II	0.069417	0.00082457	0.0177016	0.0663102	0.00717947	0.0547393	-0.161991	2.80107e-07	8.47324e-06	-0.0295217	0.222583	0.41551	3
CALB1	CALB1__Oncology	0.00151523	0.96101	0.983752	0.0149254	0.646076	0.827373	0.0155723	0.703524	0.816101	0.0321367	0.358957	0.561425	1
CALB2	CALB2__Neurology	0.0621846	0.0735544	0.258314	0.0641813	0.0805742	0.271504	-0.00802088	0.85303	0.914115	0.0906088	0.0164681	0.06772	5
CALCA	CALCA__Neurology	-0.0129392	0.705897	0.854119	0.0650115	0.0975167	0.303969	0.0176958	0.713367	0.82207	0.0905032	0.0165826	0.0677645	1
CALCB	CALCB__Neurology_II	-0.0286507	0.300048	0.54264	-0.0168013	0.622535	0.813943	0.0799939	0.0684906	0.159651	0.0555273	0.0777744	0.199456	3
CALY	CALY__Cardiometabolic_II	0.0771372	0.00783628	0.0695339	-0.070806	0.022431	0.125974	-0.124368	0.000646979	0.0042208	-0.127396	6.77507e-05	0.00138733	2
CANT1	CANT1__Cardiometabolic	0.0182958	0.388806	0.6234	-0.0497677	0.035537	0.167729	-0.0569752	0.0265384	0.0753147	-0.090833	3.33928e-05	0.000838601	4
CAPG	CAPG__Oncology	0.000630375	0.982117	0.989552	0.0286084	0.37613	0.64514	0.00451871	0.905614	0.948365	0.0267812	0.373782	0.57204	5
CAPS	CAPS__Neurology_II	-0.0686468	0.0383487	0.182293	0.00767224	0.834074	0.91773	0.140401	0.00150428	0.00813901	0.0750912	0.0324443	0.109422	3
CASP3	CASP3__Cardiometabolic	0.00817652	0.820942	0.915904	-0.0113454	0.780782	0.890184	-0.0300054	0.529714	0.687172	-0.0311764	0.413941	0.608737	5
CAT	CAT__Inflammation_II	-0.0553074	0.181472	0.413595	0.0172042	0.711723	0.855468	-0.0878411	0.101733	0.215961	-0.116042	0.006392	0.0366714	5
CBLIF	CBLIF__Cardiometabolic	-0.0604715	0.128337	0.347188	-0.0365018	0.416202	0.684752	0.0683513	0.190104	0.340092	-0.0172626	0.673369	0.805695	4
CBLN4	CBLN4__Oncology	0.0859678	0.0128354	0.0940713	-0.206302	3.96705e-08	5.86682e-06	-0.0535465	0.20363	0.355789	-0.153108	1.47257e-05	0.000510593	2	Late - Downregulated
CC2D1A	CC2D1A__Neurology	0.110491	0.000724491	0.0160716	0.140025	2.61179e-05	0.000891356	-0.218813	1.0349e-07	3.35963e-06	0.00359481	0.924318	0.961146	5	Late - Upregulated
CCDC80	CCDC80__Cardiometabolic	0.0311794	0.168374	0.398686	-0.0253233	0.277124	0.551349	0.0207681	0.453235	0.61809	0.00917447	0.7114	0.824672	5
CCER2	CCER2__Cardiometabolic_II	0.00596609	0.803076	0.907381	-0.00728085	0.770821	0.88445	0.0293542	0.340986	0.519601	0.0128518	0.628591	0.778681	3
CCL14	CCL14__Cardiometabolic	-0.0617105	0.0339862	0.170321	0.00409344	0.89954	0.949539	0.141527	0.000328222	0.00246815	0.0590785	0.0566955	0.161588	2
CCL15	CCL15__Cardiometabolic	-0.0275925	0.254847	0.498093	-0.0201459	0.469418	0.717331	0.148602	6.71475e-06	0.000110337	0.0672039	0.00744751	0.0398098	1
CCL16	CCL16__Cardiometabolic	-0.0183792	0.57454	0.765479	-0.0689959	0.0649594	0.239504	0.170657	7.82712e-05	0.000795259	0.0516049	0.124017	0.276523	1
CCL17	CCL17__Inflammation	-0.0265816	0.457596	0.686543	0.0354082	0.391036	0.660494	0.0928163	0.0574794	0.141939	0.0939374	0.0112637	0.0515187	1
CCL18	CCL18__Cardiometabolic	-0.0112805	0.776764	0.892809	-0.00910385	0.835358	0.91773	0.0854484	0.0942114	0.204894	0.086319	0.0374521	0.123388	1
CCL19	CCL19__Neurology	0.0218557	0.548768	0.752225	-0.00849607	0.834411	0.91773	0.0740126	0.117221	0.240402	0.0746391	0.0506445	0.14864	1
CCL2	CCL2__Neurology	0.012922	0.694209	0.845355	0.0510718	0.190213	0.441965	-0.00563907	0.901538	0.94484	0.0610092	0.0797743	0.203409	1
CCL21	CCL21__Inflammation	-0.00903678	0.790392	0.898387	-0.0974675	0.0156453	0.098226	0.107174	0.0152412	0.0498429	-0.0267507	0.422942	0.61261	2
CCL22	CCL22__Inflammation	-0.00376612	0.922833	0.970981	-0.0655802	0.138859	0.373623	0.0977322	0.0605876	0.146989	0.0364741	0.372163	0.571549	2
CCL23	CCL23__Inflammation	0.0276761	0.319371	0.559319	0.00745885	0.807848	0.902052	0.115926	0.00150019	0.00813901	0.126144	2.15059e-05	0.000636096	1
CCL24	CCL24__Inflammation	-0.0100899	0.791743	0.898413	0.033752	0.436337	0.696361	0.0853452	0.0950545	0.206391	0.0963108	0.0160154	0.0666141	1
CCL3	CCL3__Inflammation	0.0465834	0.0952965	0.30272	0.12454	0.000170777	0.0037884	-0.0958248	0.0135486	0.0455382	0.0786637	0.00936475	0.0465093	1	Late - Upregulated
CCL4	CCL4__Inflammation	-0.0506746	0.163886	0.394969	0.0118377	0.777602	0.888331	0.0856555	0.0747541	0.168355	0.0498467	0.180324	0.363103	1
CCL8	CCL8__Oncology	-0.0107713	0.757172	0.883187	-0.0854838	0.0261277	0.139663	0.182766	5.60423e-05	0.000640764	0.0795032	0.0316665	0.108197	1
CCN1	CCN1__Oncology	0.0840476	0.00232922	0.0365657	-0.0088898	0.781169	0.890184	-0.104825	0.00573675	0.0235667	-0.0370951	0.227156	0.422639	5
CCN2	CCN2__Inflammation	0.0218898	0.34602	0.588817	-0.0284015	0.289017	0.559944	-0.0450231	0.155562	0.295789	-0.0641826	0.0129275	0.0565125	5
CCN3	CCN3__Cardiometabolic	0.0551254	0.00811656	0.0698848	-0.0420508	0.0903371	0.291842	-0.000615233	0.981883	0.988567	-0.0045376	0.829516	0.912468	2
CCN4	CCN4__Oncology	0.00788438	0.781412	0.894979	-0.044494	0.144812	0.383191	0.062614	0.0891278	0.196081	0.0223814	0.46959	0.653107	1
CCN5	CCN5__Neurology	0.011131	0.69483	0.845355	-0.0667971	0.0489866	0.207112	0.0977046	0.0166296	0.0532066	0.0311124	0.310452	0.509989	2
CD109	CD109__Neurology	0.0237821	0.401308	0.634372	0.0420767	0.210224	0.469857	-0.0225167	0.565325	0.713898	0.043496	0.149183	0.315967	4
CD14	CD14__Cardiometabolic	-0.0126827	0.559248	0.756334	-0.0149931	0.557261	0.775015	0.0378825	0.234437	0.395751	0.0237424	0.32245	0.525957	2
CD160	CD160__Inflammation	-0.0174151	0.591114	0.772861	0.00996166	0.794144	0.893331	-0.000247932	0.995745	0.997243	0.00611706	0.862755	0.932841	2
CD163	CD163__Cardiometabolic	0.0591993	0.0153172	0.102966	-0.0915156	0.00126235	0.0155573	0.101848	0.00108453	0.00624895	0.0366185	0.135031	0.29367	2
CD164	CD164__Neurology	-0.0227307	0.437115	0.667801	0.0367943	0.247492	0.515512	-0.0262829	0.435557	0.603882	-0.0179474	0.538042	0.714298	4
CD164L2	CD164L2__Neurology_II	0.0183212	0.681573	0.838254	0.0215262	0.648376	0.82741	-0.0630733	0.251305	0.414482	-0.0245522	0.604195	0.763707	5
CD177	CD177__Neurology	-0.0246091	0.569678	0.762818	-0.0359951	0.456153	0.707865	0.011558	0.837239	0.905139	-0.0251519	0.580567	0.75161	3
CD1C	CD1C__Oncology	-0.087112	0.0177905	0.110136	0.0271227	0.501891	0.739362	0.115139	0.0153572	0.0500735	0.0474394	0.215186	0.407995	4
CD200	CD200__Inflammation	0.000809259	0.977096	0.98801	-0.0588627	0.0597429	0.231157	-0.0310055	0.37269	0.544242	-0.0905248	0.00201959	0.0162631	4
CD209	CD209__Cardiometabolic	0.0368721	0.0937222	0.299766	-0.0741922	0.005622	0.0448077	0.0864184	0.00600231	0.0242093	0.0366013	0.111509	0.262055	2
CD22	CD22__Inflammation	-0.046562	0.258057	0.501421	0.0601762	0.171585	0.421569	-0.00414467	0.93648	0.966244	0.0185545	0.669776	0.805373	5
CD244	CD244__Inflammation	-0.042723	0.191246	0.427812	-0.0238237	0.518302	0.745795	0.103325	0.0220044	0.0654035	0.0286476	0.417326	0.609726	2
CD248	CD248__Cardiometabolic_II	-0.0590795	0.0323649	0.164635	0.0297958	0.346723	0.628731	-0.0124704	0.578129	0.723205	-0.0391907	0.0509484	0.149038	3
CD27	CD27__Oncology	-0.0319388	0.370482	0.607483	-0.0308382	0.443368	0.700858	0.0424164	0.371829	0.543851	-0.0103495	0.784534	0.876049	2
CD274	CD274__Neurology	0.0365961	0.177167	0.408681	-0.0326983	0.280175	0.552464	-0.0680129	0.0422525	0.110271	-0.0714976	0.0121915	0.0542706	2
CD276	CD276__Inflammation	-0.00427892	0.812236	0.912308	-0.0564373	0.00585525	0.0462552	0.041154	0.0692601	0.160601	-0.0189642	0.30677	0.505335	1
CD300A	CD300A__Inflammation_II	-0.0332134	0.247714	0.492835	0.0639299	0.0632581	0.236757	-0.0141153	0.734531	0.837038	0.0127733	0.670438	0.805373	3
CD300C	CD300C__Neurology	0.0357468	0.190074	0.427185	0.0118561	0.702513	0.854681	0.0219555	0.54313	0.699135	0.0520851	0.0750578	0.194362	2
CD300E	CD300E__Oncology	-0.0290306	0.402016	0.634591	0.00341438	0.932826	0.962254	0.105589	0.0240348	0.0698479	0.0453999	0.206991	0.398578	2
CD300LF	CD300LF__Oncology	0.0639753	0.0834141	0.284677	-0.0185806	0.655919	0.830179	-0.0338033	0.504862	0.669708	0.0168572	0.681395	0.809765	2
CD300LG	CD300LG__Neurology	-0.0326142	0.387009	0.6234	-0.0768204	0.0740917	0.261814	0.173247	0.0003826	0.00281349	0.0168124	0.662153	0.800477	2
CD302	CD302__Oncology	0.0782591	0.00445012	0.0524426	-0.0485351	0.092277	0.296668	-0.10283	0.00167362	0.00894613	-0.0785873	0.00731087	0.0393857	1
CD33	CD33__Oncology	0.0131955	0.75187	0.880441	-0.0176257	0.701021	0.853668	0.0476654	0.369237	0.543542	0.0333122	0.444412	0.629034	2
CD38	CD38__Oncology	-0.0124688	0.671967	0.831989	0.0138038	0.675486	0.840254	0.132214	0.000650086	0.0042208	0.12137	7.99831e-05	0.00161299	1
CD40	CD40__Inflammation	0.0272282	0.272206	0.518322	-0.0543702	0.0514885	0.211516	0.0243433	0.442445	0.610886	0.000988484	0.969842	0.984637	2
CD46	CD46__Cardiometabolic	0.0499902	0.00668407	0.0644904	-0.0907219	3.30729e-05	0.00107366	-0.00613248	0.788014	0.86897	-0.0520243	0.004545	0.0285752	2	Late - Downregulated
CD48	CD48__Inflammation	-0.0309546	0.24345	0.489474	-0.0108219	0.737211	0.865299	0.0652253	0.0990544	0.211141	0.0402603	0.162193	0.334277	2
CD5	CD5__Oncology	-0.0210491	0.597639	0.7753	-0.0315011	0.485482	0.730916	0.00565986	0.913389	0.954255	-0.0245764	0.55348	0.726299	2
CD55	CD55__Cardiometabolic	0.0555413	0.0141655	0.0981995	-0.0930097	0.000188911	0.00412197	-0.0227111	0.396335	0.565405	-0.066771	0.0046911	0.0290412	2	Late - Downregulated
CD58	CD58__Inflammation	-0.0153745	0.33795	0.584428	-0.0274801	0.136621	0.371106	0.0190282	0.34214	0.519779	-0.0109416	0.498465	0.679076	2
CD59	CD59__Cardiometabolic	-0.0483088	0.282599	0.527106	-0.0182029	0.706399	0.854681	0.104559	0.0658653	0.154615	0.0337848	0.478502	0.662733	1
CD5L	CD5L__Inflammation_II	-0.0834617	0.0179867	0.110835	0.0181723	0.636571	0.822759	0.127276	0.00497452	0.0209528	0.0404358	0.271151	0.468623	6
CD69	CD69__Cardiometabolic	0.0167498	0.550891	0.753582	0.114178	0.000248724	0.00483191	-0.0556257	0.125333	0.253524	0.0633919	0.0363589	0.120984	2	Late - Upregulated
CD74	CD74__Neurology	-0.00116849	0.966544	0.984797	-0.062452	0.0386033	0.175362	0.0777841	0.0275303	0.0774539	0.00765955	0.798209	0.887566	2
CD79B	CD79B__Inflammation	-0.0180516	0.636248	0.804987	-0.0697059	0.0787242	0.26938	0.0906897	0.0606314	0.146989	0.00104333	0.979805	0.987693	2
CD80	CD80__Cardiometabolic_II	-0.00203602	0.960601	0.983752	0.0439792	0.310041	0.584366	0.0243646	0.643	0.769065	0.0602205	0.172923	0.351926	2
CD83	CD83__Inflammation	0.0734267	0.00388262	0.0492169	-0.0315278	0.282346	0.554282	-0.151122	2.27297e-06	4.31622e-05	-0.102983	0.00011102	0.00202422	2
CD84	CD84__Inflammation	0.04056	0.2476	0.492835	0.00312921	0.933606	0.962254	-0.0485149	0.239764	0.400913	-0.00513862	0.888773	0.950166	2
CD86	CD86__Oncology_II	0.0275539	0.441654	0.670287	0.0074634	0.850282	0.924612	-0.000622905	0.989113	0.993592	0.0169439	0.656772	0.800477	3
CD8A	CD8A__Neurology	-0.0484488	0.153344	0.384371	-0.0394572	0.311632	0.585851	0.0661677	0.159776	0.302077	0.00421169	0.906613	0.953915	1
CD93	CD93__Cardiometabolic	-0.00644138	0.758762	0.883563	-0.0403711	0.10272	0.312124	0.0973155	0.000257582	0.00200492	0.0298895	0.141651	0.303603	2
CD99	CD99__Neurology	0.0244491	0.13335	0.356787	-0.00822923	0.65814	0.830179	0.039216	0.0906335	0.198737	0.0503091	0.00478452	0.0294824	2
CD99L2	CD99L2__Neurology	0.0642404	0.0405177	0.188953	-0.121864	0.000408996	0.00680467	-0.0553181	0.132038	0.264275	-0.114964	0.000316502	0.00421265	2	Late - Downregulated
CDA	CDA__Cardiometabolic_II	-0.0543653	0.172752	0.404424	0.0546329	0.225592	0.491429	-0.0805243	0.125092	0.25342	-0.059955	0.148434	0.315098	5
CDCP1	CDCP1__Neurology	-0.052874	0.114476	0.329053	0.0895506	0.0178737	0.10863	-0.012919	0.758095	0.850779	0.0204753	0.545014	0.720371	4
CDH1	CDH1__Cardiometabolic	-0.028429	0.412808	0.642881	-0.0421233	0.294488	0.566078	0.120882	0.00759014	0.0292477	0.0554474	0.109113	0.258784	2
CDH15	CDH15__Neurology	-0.0273403	0.35525	0.594018	0.0296728	0.346045	0.628357	-0.0260266	0.464479	0.627034	-0.0392541	0.204351	0.395335	1
CDH2	CDH2__Cardiometabolic	0.0345285	0.155112	0.385918	-0.0281525	0.282035	0.554282	-0.0714565	0.0090145	0.0327822	-0.0859252	0.000473732	0.00573215	4
CDH22	CDH22__Oncology_II	0.0313226	0.338099	0.584428	-0.100724	0.00396322	0.0347042	0.0388202	0.341304	0.519601	-0.0388742	0.263557	0.460965	3
CDH3	CDH3__Neurology	0.0175887	0.597114	0.7753	0.0134542	0.719302	0.857024	0.119483	0.00637792	0.0253403	0.119744	0.000587573	0.00680052	1
CDH5	CDH5__Cardiometabolic	0.0165555	0.642197	0.810204	-0.114882	0.00372328	0.0331442	0.0749301	0.0850884	0.188754	-0.0410419	0.255578	0.453823	2
CDH6	CDH6__Cardiometabolic	0.047489	0.0518403	0.215147	-0.118154	1.09493e-05	0.000502536	-0.0208561	0.474101	0.637957	-0.105061	3.25222e-05	0.000838601	2	Late - Downregulated
CDHR5	CDHR5__Cardiometabolic	-0.0600284	0.164655	0.394969	-0.0289404	0.53704	0.757204	0.122093	0.02531	0.0724464	0.0394085	0.380222	0.580815	4
CDNF	CDNF__Oncology	0.0130853	0.60226	0.779774	-0.0445939	0.0973554	0.303969	0.0885747	0.00819148	0.0306194	0.0574186	0.0396991	0.128251	1
CDON	CDON__Inflammation	-0.0435816	0.0499805	0.210809	-0.0023526	0.924494	0.959179	0.0376309	0.169794	0.315636	0.00479141	0.831048	0.912644	1
CEACAM1	CEACAM1__Oncology	-0.0504695	0.1539	0.38504	0.0527658	0.179879	0.432455	0.0136305	0.766355	0.85582	0.0122645	0.740358	0.844955	6
CEACAM16	CEACAM16__Oncology_II	-0.0499591	0.153048	0.384371	-0.0413831	0.309141	0.58364	0.117575	0.0115501	0.0401153	0.0173119	0.626404	0.777021	3
CEACAM21	CEACAM21__Inflammation	-0.0334619	0.458039	0.686543	0.0640831	0.17613	0.428572	-0.109208	0.0454166	0.116924	-0.0952692	0.0442801	0.137275	9
CEACAM6	CEACAM6__Cardiometabolic_II	-0.0072811	0.84811	0.926033	-0.0747167	0.0849377	0.279832	0.143211	0.00509615	0.0211308	0.0582102	0.14271	0.304891	6
CELA2A	CELA2A__Cardiometabolic_II	-0.0431069	0.300491	0.54264	0.156928	0.000565164	0.0088498	-0.183297	0.000426074	0.00303264	0.00738591	0.863505	0.932894	6	Late - Upregulated
CELA3A	CELA3A__Cardiometabolic	-0.0210634	0.61486	0.786583	0.0374879	0.421026	0.686746	-0.0747948	0.163388	0.307189	-0.00961805	0.822841	0.906624	4
CELSR2	CELSR2__Inflammation_II	-0.0441513	0.103769	0.31751	-0.0287668	0.364164	0.637767	-0.00268603	0.945857	0.970836	-0.0755924	0.0108358	0.050605	3
CEND1	CEND1__Neurology_II	0.0758602	0.00570429	0.0607393	0.0517397	0.168496	0.419193	-0.19216	4.44684e-05	0.000523783	-0.0840947	0.0111306	0.0512623	3
CEP170	CEP170__Cardiometabolic_II	0.138248	0.000110267	0.00407681	0.0816713	0.0348741	0.166354	-0.107911	0.0206426	0.0631617	0.109148	0.00582938	0.0343315	5	Early
CES1	CES1__Cardiometabolic	-0.0921262	0.0260412	0.14442	-0.00304577	0.947094	0.970114	0.0491914	0.355443	0.530971	-0.0386196	0.367797	0.56791	5
CETN3	CETN3__Oncology_II	0.0567243	0.200925	0.437694	-0.0582428	0.215866	0.478066	-0.00716713	0.895927	0.94044	-0.0133722	0.775585	0.869674	5
CFB	CFB__Inflammation_II	-0.062644	0.0467057	0.202327	-0.0528607	0.128853	0.360409	0.174615	6.36566e-05	0.000698852	0.0489776	0.151151	0.317483	6
CFC1	CFC1__Oncology	0.00379376	0.871197	0.936878	-0.0251565	0.339957	0.62069	0.0759479	0.0108097	0.0381636	0.0382964	0.114775	0.26568	1
CFD	CFD__Inflammation_II	-0.00126676	0.957786	0.983752	-0.0415527	0.129249	0.360409	0.1633	5.8313e-07	1.49259e-05	0.0773807	0.0018895	0.0162253	3
CFH	CFH__Inflammation_II	-0.0407541	0.0652757	0.245179	-0.0116729	0.61758	0.809913	0.122399	6.21662e-05	0.000689527	0.0548032	0.0267634	0.0976051	3
CFHR2	CFHR2__Inflammation_II	-0.0701799	0.0582427	0.233497	-0.0353925	0.39633	0.666896	0.159072	0.00138768	0.00775948	0.0422594	0.272832	0.469173	6
CFHR4	CFHR4__Inflammation_II	-0.052223	0.174935	0.405382	0.0273713	0.525547	0.753695	0.198657	0.000101488	0.00097884	0.145395	0.000290582	0.00390671	6
CFHR5	CFHR5__Inflammation_II	-0.0737796	0.0154111	0.103076	0.0272877	0.435765	0.696283	0.142739	0.000785265	0.00493013	0.0690299	0.0300115	0.104898	3
CFI	CFI__Inflammation_II	-0.0731148	0.00959051	0.0797811	-0.0263331	0.410163	0.682408	0.140437	0.000538734	0.0036772	0.0371824	0.227381	0.422639	6
CFP	CFP__Inflammation_II	-0.0386589	0.251953	0.496987	-0.0208263	0.575903	0.787798	0.101812	0.0238728	0.0695289	0.0412875	0.25157	0.448846	6
CGA	CGA__Neurology	0.0341151	0.38103	0.619233	-0.100192	0.0201075	0.117382	0.0412012	0.417064	0.585562	-0.00579308	0.890242	0.950433	2
CGREF1	CGREF1__Cardiometabolic	0.0539642	0.0402794	0.188774	-0.06126	0.0365822	0.168829	-0.0345939	0.302417	0.473549	-0.0436736	0.116548	0.267771	1
CHAD	CHAD__Inflammation_II	-0.0591465	0.103588	0.31751	0.053379	0.182706	0.432981	-0.146797	0.0022086	0.0111544	-0.168878	1.60879e-05	0.000510593	4
CHCHD10	CHCHD10__Neurology_II	0.0380572	0.149367	0.380129	-0.0205913	0.481809	0.727908	-0.0285675	0.426022	0.596879	-0.0176764	0.548305	0.723284	3
CHCHD6	CHCHD6__Oncology_II	0.0643498	0.0587388	0.234076	-0.0303715	0.415222	0.684752	0.0553154	0.156922	0.29795	0.0663694	0.0478125	0.143978	3
CHGA	CHGA__Cardiometabolic_II	-0.0374453	0.368439	0.605956	0.0473089	0.302514	0.576388	0.0113834	0.803118	0.88416	0.0303212	0.425877	0.615464	3
CHGB	CHGB__Neurology	-0.0176723	0.694316	0.845355	0.040039	0.39568	0.666896	-0.0544916	0.296669	0.468369	-0.0571683	0.218667	0.412246	1
CHI3L1	CHI3L1__Cardiometabolic	0.0880515	0.000175688	0.00531457	0.0705803	0.0264015	0.139957	-0.0506504	0.181499	0.329571	0.104779	4.97315e-05	0.00106762	2	Early
CHIT1	CHIT1__Cardiometabolic	0.111466	0.00721056	0.0666476	0.190738	4.52608e-05	0.00143433	-0.231231	2.35536e-05	0.000307351	0.0739193	0.097507	0.236397	5	Late - Upregulated
CHL1	CHL1__Cardiometabolic	0.068303	0.00356963	0.0465802	-0.11893	4.68885e-06	0.000231143	-0.0492395	0.0796446	0.177864	-0.113649	2.87418e-06	0.000175631	2	Late - Downregulated
CHRDL1	CHRDL1__Inflammation	0.00499453	0.816246	0.912961	-0.019718	0.427543	0.689066	0.0835534	0.00382142	0.0171256	0.0604086	0.00718289	0.0390779	1
CHRDL2	CHRDL2__Cardiometabolic	0.0110939	0.685603	0.839205	-0.046697	0.129281	0.360409	0.0167661	0.637492	0.767875	-0.00656622	0.819852	0.904829	2
CIAPIN1	CIAPIN1__Oncology	0.0352892	0.218721	0.459988	0.0911817	0.00532666	0.0429684	-0.0840912	0.0295691	0.0823357	0.0469971	0.133725	0.292048	5
CILP	CILP__Cardiometabolic_II	-0.0826434	0.00877797	0.0748941	0.0817047	0.0148241	0.0938292	0.0944803	0.0173007	0.0548269	0.0760001	0.0214255	0.0824199	3
CKAP4	CKAP4__Inflammation	0.0121474	0.583105	0.767669	-0.0139571	0.582045	0.792129	-0.0110212	0.709233	0.818614	-0.0101808	0.664757	0.802168	1
CKB	CKB__Cardiometabolic_II	-0.0838542	0.0138785	0.0981995	0.112534	0.00359864	0.0328068	0.0460262	0.268255	0.435424	0.0836485	0.0122521	0.0543571	3
CKMT1A_CKMT1B	CKMT1A_CKMT1B__Inflammation	0.0509443	0.201277	0.437744	0.0829621	0.0564434	0.224257	-0.170464	0.000248959	0.00196074	-0.0334071	0.406184	0.602039	5
CLEC11A	CLEC11A__Neurology	-0.0377629	0.245218	0.491545	0.0117994	0.742154	0.867258	0.00444743	0.917994	0.955962	0.00624073	0.859052	0.930348	1
CLEC14A	CLEC14A__Neurology	0.0264174	0.199082	0.43582	-0.0650611	0.00500243	0.040848	-0.00949102	0.709753	0.818614	-0.0535116	0.011874	0.053393	2
CLEC1A	CLEC1A__Cardiometabolic	0.00291866	0.93239	0.975629	-0.0209241	0.598492	0.802209	0.0703933	0.120865	0.245981	0.0243395	0.490665	0.672579	4
CLEC3B	CLEC3B__Inflammation_II	-0.0248125	0.298034	0.54264	-0.0232922	0.373036	0.642508	0.0190878	0.569444	0.717737	-0.0138522	0.606649	0.763906	3
CLEC4M	CLEC4M__Cardiometabolic_II	-0.0179467	0.430823	0.663686	0.00815612	0.743056	0.86755	0.0734894	0.0114068	0.0397446	0.0447854	0.0627159	0.171645	3
CLEC5A	CLEC5A__Cardiometabolic	0.0411562	0.179441	0.410435	0.0727338	0.0636992	0.237469	-0.127852	0.00415622	0.0181971	0.00280466	0.93159	0.966132	2
CLEC7A	CLEC7A__Inflammation	-0.0270948	0.468133	0.693858	0.104146	0.00978675	0.0707944	-0.0805048	0.0511035	0.129191	-0.0119972	0.749253	0.849452	2
CLGN	CLGN__Neurology_II	0.0181402	0.586379	0.769044	-0.0448027	0.218294	0.480627	-0.0135832	0.746019	0.842775	-0.0553023	0.116916	0.267771	3
CLMP	CLMP__Oncology	0.0172715	0.538697	0.748541	-0.00178004	0.942656	0.967367	-0.0318973	0.261866	0.428186	-0.0160268	0.597116	0.760712	1
CLPS	CLPS__Neurology	-0.0116406	0.689637	0.84156	-0.0624676	0.0618361	0.235154	0.104961	0.00673901	0.026459	0.0281642	0.352249	0.555502	1
CLSTN1	CLSTN1__Neurology	0.0571595	0.162087	0.39225	-0.0556585	0.215325	0.477663	-0.164524	0.00139937	0.00776069	-0.160207	0.000235712	0.00341014	1
CLSTN2	CLSTN2__Inflammation	0.0159372	0.506872	0.72387	-0.0282878	0.28363	0.55466	-0.0745664	0.0137612	0.0460205	-0.0855755	0.00090009	0.00958415	1
CLSTN3	CLSTN3__Neurology_II	-0.000586362	0.984917	0.990125	0.00354109	0.919102	0.955896	-0.099307	0.010169	0.0362867	-0.10295	0.00109429	0.0108694	3
CLU	CLU__Inflammation_II	-0.0457859	0.0286989	0.153406	0.028412	0.209773	0.469857	0.0985535	0.000600957	0.00398223	0.0665217	0.00395699	0.0263338	3
CLUL1	CLUL1__Cardiometabolic	-0.0487439	0.123095	0.339022	0.0649129	0.0606716	0.2328	-0.0136978	0.746613	0.842775	0.0145121	0.671467	0.805695	1
CNDP1	CNDP1__Cardiometabolic	0.0167825	0.569461	0.762818	-0.0293433	0.390792	0.660494	-0.0470866	0.242135	0.402348	-0.0396002	0.210973	0.402247	2
CNP	CNP__Cardiometabolic_II	-0.152029	0.000224007	0.0063437	0.232782	6.89323e-07	4.82889e-05	-0.0111858	0.841093	0.907944	0.107232	0.0116482	0.0527337	4	Core
CNPY4	CNPY4__Oncology	0.0187731	0.445941	0.675253	-0.037689	0.14818	0.385964	0.0753961	0.00762506	0.0292477	0.0357354	0.156215	0.324878	1
CNTN1	CNTN1__Cardiometabolic	0.011201	0.592515	0.773088	-0.0375077	0.106319	0.317289	0.0220135	0.385844	0.555198	-0.00220407	0.918047	0.958762	1
CNTN2	CNTN2__Oncology	0.0524583	0.248895	0.494447	-0.12852	0.00393105	0.0346505	0.0140489	0.78136	0.863861	0.0331343	0.486633	0.669297	1
CNTN3	CNTN3__Neurology	0.0739365	0.00413773	0.0511203	-0.101856	0.000272786	0.00497367	-0.0841562	0.00577022	0.0236313	-0.126949	2.08072e-06	0.00014576	2	Late - Downregulated
CNTN4	CNTN4__Neurology	0.0398899	0.104179	0.318033	-0.058627	0.0216871	0.122832	-0.0981366	0.000417892	0.00300656	-0.130164	4.63052e-07	7.70403e-05	2
CNTN5	CNTN5__Neurology	0.0699024	0.00806377	0.0698848	-0.0835558	0.00351444	0.0327113	-0.0853667	0.0091539	0.0331985	-0.111326	9.1379e-05	0.00173751	2
CNTNAP2	CNTNAP2__Inflammation	0.0719475	0.0134215	0.096043	-0.0132513	0.683631	0.846431	-0.173658	1.68866e-06	3.51189e-05	-0.13244	1.61119e-05	0.000510593	4
CNTNAP4	CNTNAP4__Neurology_II	-0.0369867	0.348019	0.58933	-0.0300403	0.493004	0.734338	0.0196463	0.700485	0.815214	-0.0399737	0.331348	0.537179	4
COCH	COCH__Cardiometabolic_II	-0.0603956	0.16415	0.394969	0.0731088	0.123572	0.35069	-0.141989	0.00154676	0.00830136	-0.059544	0.107817	0.257637	3
COL15A1	COL15A1__Cardiometabolic_II	-0.0843427	0.0139175	0.0981995	0.052943	0.174725	0.426713	0.108692	0.00415503	0.0181971	0.0675255	0.021725	0.0833315	8
COL18A1	COL18A1__Cardiometabolic	-0.0471539	0.0159924	0.104857	0.00349512	0.88275	0.940705	0.104674	0.000140692	0.00126527	0.0434626	0.0287023	0.10245	1
COL1A1	COL1A1__Cardiometabolic	-0.0233957	0.346131	0.588817	-0.023978	0.38993	0.660494	0.0839314	0.0130377	0.0443144	0.0141762	0.597253	0.760712	2
COL28A1	COL28A1__Neurology_II	-0.0853959	0.023033	0.131326	0.0131173	0.756791	0.874383	0.104317	0.0384701	0.101193	0.0368085	0.348607	0.55171	4
COL2A1	COL2A1__Cardiometabolic_II	-0.101413	0.000849069	0.0179383	0.0439992	0.172802	0.422793	-0.00978631	0.786026	0.867496	-0.0418662	0.186432	0.372584	3
COL3A1	COL3A1__Cardiometabolic_II	-0.0595512	0.0767082	0.266576	0.0507044	0.170476	0.421569	-0.000597438	0.985483	0.990694	-0.019409	0.514695	0.693379	3
COL4A1	COL4A1__Cardiometabolic	0.0498515	0.0663058	0.245572	-0.0816768	0.008913	0.0655426	-0.0206226	0.550778	0.702863	-0.0429314	0.12924	0.285271	2
COL5A1	COL5A1__Inflammation_II	-0.0875598	0.00352359	0.046525	0.0682972	0.0568813	0.224996	0.00160675	0.971542	0.983447	-0.0118756	0.710082	0.824672	4
COL6A3	COL6A3__Cardiometabolic	-0.0268855	0.143712	0.371418	-0.0317478	0.132027	0.364755	0.115466	8.7044e-06	0.000136301	0.0372307	0.0593077	0.165996	2
COLEC12	COLEC12__Inflammation	-0.00567373	0.880837	0.943121	0.0138437	0.740373	0.866362	-0.0399701	0.370115	0.543542	-0.0343261	0.372301	0.571549	1
COMP	COMP__Cardiometabolic	-0.0157306	0.540306	0.748541	-0.0246055	0.450343	0.704472	0.0363916	0.342875	0.519779	-0.0116878	0.65877	0.800477	5
COQ7	COQ7__Cardiometabolic_II	-0.0564749	0.18847	0.425174	0.0615526	0.196417	0.453086	0.00305656	0.956755	0.97507	0.0354191	0.436683	0.621632	3
CPA1	CPA1__Cardiometabolic	-0.0516938	0.15127	0.382051	0.0397932	0.333769	0.614448	-0.0691685	0.152533	0.291706	-0.0288822	0.441326	0.625564	4
CPA2	CPA2__Neurology	0.0144613	0.658007	0.820813	-0.0147851	0.70913	0.855468	-0.056767	0.233464	0.395022	-0.0182889	0.600003	0.762081	4
CPA4	CPA4__Inflammation_II	-0.0787715	0.00972849	0.0804262	0.0241651	0.505703	0.743746	0.014465	0.758735	0.850781	-0.0512275	0.133846	0.292048	3
CPB1	CPB1__Cardiometabolic	0.0290777	0.3166	0.557399	0.00397279	0.911718	0.955452	-0.0350037	0.396216	0.565405	0.00174531	0.954279	0.976283	4
CPB2	CPB2__Inflammation_II	-0.0478957	0.138154	0.364848	-0.0326298	0.370634	0.641104	0.14607	0.00086004	0.0051797	0.0590245	0.0833477	0.209709	6
CPE	CPE__Oncology	-0.0244324	0.486478	0.706109	-0.000469458	0.989988	0.992072	0.0145009	0.71928	0.825999	-0.00376717	0.916306	0.958054	1
CPLX2	CPLX2__Oncology_II	0.104255	0.000324522	0.00881509	0.0255823	0.425985	0.689066	-0.187897	1.05421e-06	2.50563e-05	-0.0704285	0.0300292	0.104898	3	Early
CPM	CPM__Neurology	-0.0417593	0.214074	0.454438	0.0470018	0.182169	0.432977	-0.0437003	0.293089	0.46496	-0.0134723	0.708686	0.824672	4
CPPED1	CPPED1__Neurology	0.0681558	0.0481905	0.206908	-0.0149902	0.70699	0.854681	-0.0776096	0.0962589	0.207988	-0.036116	0.338331	0.543152	5
CPQ	CPQ__Cardiometabolic_II	-0.0874977	0.0407435	0.188953	0.0677783	0.146472	0.384074	-0.0385517	0.387351	0.556589	-0.0486735	0.199496	0.38991	4
CPVL	CPVL__Oncology	-0.0225309	0.615202	0.786583	-0.0254306	0.602906	0.803524	-0.0242276	0.667355	0.789555	-0.0221852	0.639109	0.783618	4
CPXM1	CPXM1__Oncology	-0.0192435	0.576099	0.765744	0.00559713	0.885765	0.942408	0.180466	6.67267e-05	0.000716235	0.14475	4.19276e-05	0.000932365	1
CPXM2	CPXM2__Cardiometabolic_II	-0.0391535	0.198553	0.435378	0.0438422	0.220843	0.483883	0.0709396	0.0879185	0.193741	0.0624122	0.0416211	0.132232	3
CR1	CR1__Inflammation_II	0.0630193	0.159116	0.387882	-0.0282754	0.550395	0.769937	0.00197266	0.971191	0.983447	0.0388844	0.408308	0.604434	3
CR2	CR2__Cardiometabolic	-0.0186438	0.618498	0.788526	0.0148052	0.720633	0.857024	0.0441545	0.352037	0.52885	0.0435041	0.259022	0.455947	4
CREG1	CREG1__Oncology	-0.0504197	0.0844636	0.285333	0.0557147	0.112937	0.328925	-0.00321365	0.939353	0.967709	-0.00955606	0.760935	0.858663	4
CRELD1	CRELD1__Inflammation_II	-0.0107613	0.683316	0.839017	-0.0361065	0.230091	0.49716	-0.0185689	0.608558	0.749297	-0.0659341	0.0202339	0.079915	3
CRELD2	CRELD2__Inflammation	0.00190877	0.95191	0.983619	-0.053903	0.108868	0.319874	0.00334268	0.928053	0.960704	-0.0504177	0.121222	0.27245	1
CRH	CRH__Oncology	0.125348	0.000124042	0.00434475	-0.069852	0.0419719	0.184954	-0.195379	3.41815e-07	9.89033e-06	-0.165656	1.42307e-06	0.000111418	2	Early
CRHBP	CRHBP__Inflammation	-0.0929151	0.0079222	0.0698308	0.0197425	0.631438	0.822759	0.143401	0.00221244	0.0111544	0.0372215	0.28396	0.479026	1
CRIM1	CRIM1__Inflammation	0.0357004	0.0842291	0.285264	-0.00746015	0.748472	0.870819	-0.102972	3.03258e-05	0.000380789	-0.0711105	0.000761337	0.0084445	1
CRIP2	CRIP2__Neurology	0.00568	0.824713	0.918571	0.0401552	0.164255	0.410174	0.0260886	0.44515	0.612082	0.0633934	0.0206648	0.0807357	5
CRISP2	CRISP2__Oncology	0.051068	0.192608	0.429231	0.0630995	0.135823	0.371106	-0.109314	0.0277631	0.0777951	0.00550965	0.895299	0.950433	1
CRISP3	CRISP3__Inflammation_II	-0.0344944	0.34427	0.588817	-0.0205892	0.606476	0.804004	0.111535	0.0156678	0.0507393	0.0442451	0.240518	0.439135	6
CRKL	CRKL__Inflammation	0.0780083	2.0471e-05	0.00108987	0.115674	1.71598e-07	1.7569e-05	-0.177795	4.97451e-12	2.87872e-10	0.0222972	0.261005	0.457771	5	Core
CRLF1	CRLF1__Inflammation	0.00408534	0.84127	0.925397	-0.0420255	0.0647562	0.239418	-0.020886	0.401249	0.571183	-0.0357128	0.0890788	0.220789	1
CRTAC1	CRTAC1__Cardiometabolic	0.0115156	0.662682	0.825098	-0.0670691	0.0235409	0.130554	-0.0588723	0.0688903	0.160023	-0.117419	1.61087e-05	0.000510593	2
CRYBB1	CRYBB1__Cardiometabolic_II	-0.000251178	0.992051	0.993544	0.0702922	0.0129422	0.0863811	-0.0598302	0.0512848	0.129191	0.0288203	0.251552	0.448846	3
CRYGD	CRYGD__Neurology_II	0.0865431	0.00691717	0.0650353	0.0111716	0.769618	0.88445	-0.179441	3.9257e-05	0.00047501	-0.118835	0.000433069	0.00543787	2
CRYZL1	CRYZL1__Cardiometabolic_II	-0.0240726	0.500688	0.720828	0.136146	0.000739398	0.0104696	-0.22231	3.67301e-06	6.51836e-05	-0.0834313	0.0310149	0.107223	5
CSF1	CSF1__Inflammation	0.0102731	0.53574	0.748541	-0.0169035	0.356441	0.634618	-0.00056817	0.977079	0.985221	-0.0106514	0.532415	0.709354	1
CSF1R	CSF1R__Inflammation_II	0.0445529	0.110187	0.322327	-0.062773	0.0325675	0.159365	0.0171561	0.617972	0.755299	-0.0172028	0.566678	0.737498	2
CSF2RA	CSF2RA__Neurology	0.0102316	0.788688	0.898387	0.0333822	0.413307	0.684022	-0.00747209	0.880114	0.929707	0.0325659	0.435766	0.621356	1
CSPG4	CSPG4__Cardiometabolic_II	-0.080876	0.0201701	0.119317	0.059183	0.127925	0.359974	0.029475	0.281895	0.453142	0.00587797	0.809684	0.895091	4
CSPG5	CSPG5__Neurology_II	0.026806	0.405199	0.636741	-0.04456	0.246082	0.514992	-0.119271	0.013326	0.0449536	-0.154614	3.68351e-05	0.000891409	3
CST1	CST1__Inflammation_II	0.0289862	0.485296	0.706109	-0.0577122	0.216779	0.478495	-0.107856	0.0464797	0.119429	-0.128663	0.00337348	0.023726	3
CST3	CST3__Cardiometabolic	-0.082516	0.0525697	0.21571	0.0631069	0.180047	0.432455	0.00486206	0.928223	0.960704	-0.0151647	0.729787	0.838605	1
CST5	CST5__Neurology	-0.0768065	0.0447003	0.198803	0.0808267	0.0660592	0.242217	0.00694057	0.894848	0.94005	-0.00210317	0.958897	0.979503	1
CST6	CST6__Cardiometabolic	-0.0205228	0.363189	0.602872	-0.0145703	0.581276	0.792129	0.0700761	0.026288	0.0747635	0.0222933	0.348894	0.55171	1
CST7	CST7__Inflammation	-0.0273353	0.335756	0.582738	0.0519255	0.127013	0.358925	0.0765624	0.064539	0.15367	0.0875357	0.0040071	0.0265346	1
CSTB	CSTB__Cardiometabolic	0.0396092	0.0216986	0.125569	0.0343551	0.0858398	0.282106	-0.0283034	0.232937	0.394954	0.0327174	0.0793581	0.202736	5
CTBS	CTBS__Inflammation_II	-0.0180346	0.541582	0.748541	-0.0164885	0.639535	0.822759	0.0223127	0.581941	0.725927	-0.000321157	0.991604	0.993096	4
CTHRC1	CTHRC1__Cardiometabolic_II	-0.0802142	0.00474429	0.0544367	0.0440805	0.142209	0.378749	0.0231005	0.507066	0.669708	-0.0153779	0.60409	0.763707	3
CTRB1	CTRB1__Neurology	-0.0276931	0.506158	0.72387	0.0881829	0.0493758	0.207119	-0.162907	0.00135457	0.00760729	-0.0618106	0.149319	0.315967	4
CTRC	CTRC__Inflammation	-0.00209621	0.960127	0.983752	0.0698809	0.139129	0.373623	-0.110212	0.0434096	0.112628	0.021861	0.617368	0.772618	4
CTSB	CTSB__Cardiometabolic	-0.0896657	0.00813835	0.0698848	0.11711	0.00216595	0.023063	-0.0180883	0.686053	0.802732	0.00257784	0.942676	0.9716	4
CTSC	CTSC__Inflammation	-0.0849099	0.0164806	0.107004	0.0318495	0.419391	0.686583	0.0643559	0.155174	0.29558	0.00384147	0.915751	0.958054	4
CTSD	CTSD__Cardiometabolic	-0.106672	0.00156786	0.0289836	0.113827	0.00328077	0.0313011	0.0701994	0.113776	0.236249	0.0618582	0.0713548	0.188439	4
CTSE	CTSE__Inflammation_II	-0.0746018	0.03035	0.158415	0.0168928	0.661333	0.830179	0.0516155	0.263927	0.429971	-0.00653674	0.856454	0.9289	6
CTSF	CTSF__Oncology	-0.060099	0.0190291	0.115126	-0.0185775	0.53483	0.757204	0.147359	3.28649e-05	0.000405029	0.0547508	0.0390071	0.126322	1
CTSH	CTSH__Cardiometabolic	-0.0195825	0.607191	0.783132	0.061906	0.157068	0.401262	-0.00807068	0.87315	0.926265	0.0457621	0.244456	0.444271	4
CTSL	CTSL__Cardiometabolic	0.0300721	0.240937	0.488513	-0.00505147	0.858404	0.927383	-0.0747517	0.0189363	0.0586146	-0.0312083	0.25076	0.448846	4
CTSO	CTSO__Inflammation	-0.0794371	0.00191347	0.0331518	0.094313	0.000880089	0.0117598	0.0103211	0.748339	0.843386	0.00832651	0.750299	0.849914	4
CTSS	CTSS__Neurology	-0.0459503	0.114974	0.329053	0.0311872	0.336883	0.617618	0.0172698	0.639361	0.768042	0.00153117	0.959655	0.979525	1
CTSV	CTSV__Oncology	-0.0582053	0.174325	0.405382	0.0730532	0.120302	0.344328	-0.00215143	0.967883	0.982684	-0.00384945	0.930287	0.965844	4
CTSZ	CTSZ__Cardiometabolic	-0.0621829	0.0442941	0.198503	0.0613565	0.089611	0.290399	0.011852	0.77529	0.860643	0.0104869	0.741646	0.845146	4
CX3CL1	CX3CL1__Neurology	0.026041	0.372849	0.610408	-0.0519144	0.114783	0.3314	0.0941858	0.0209167	0.0634172	0.0654745	0.0432854	0.135241	1
CXADR	CXADR__Inflammation	0.0661201	0.0140946	0.0981995	-0.0998837	0.00107795	0.0139296	-0.0710164	0.0304403	0.0840581	-0.112349	3.45829e-05	0.000852404	2
CXCL1	CXCL1__Inflammation	-0.0888441	0.00244489	0.0369789	0.0352829	0.267597	0.538024	0.188009	1.98271e-05	0.000269285	0.101617	0.0027021	0.0199806	1
CXCL10	CXCL10__Inflammation	-0.0433088	0.188212	0.425174	-0.0339124	0.366841	0.639724	0.184399	3.15267e-05	0.000392169	0.0995829	0.00341824	0.023726	1
CXCL11	CXCL11__Neurology	-0.0277427	0.476498	0.698478	0.00592055	0.892468	0.946514	0.106111	0.0409129	0.107195	0.111219	0.00706149	0.0387632	1
CXCL16	CXCL16__Cardiometabolic	-0.0489455	0.0189025	0.114882	0.0581713	0.0121707	0.0823529	0.0434512	0.151035	0.289666	0.040914	0.086102	0.21523	1
CXCL17	CXCL17__Inflammation	0.0376427	0.301814	0.54264	-0.025763	0.543369	0.762895	0.132601	0.00737805	0.0285471	0.109043	0.00411016	0.0269372	1
CXCL3	CXCL3__Inflammation	-0.0685977	0.064305	0.245179	0.0166571	0.670287	0.836132	0.132786	0.00362435	0.0164642	0.0657384	0.0902766	0.222515	1
CXCL5	CXCL5__Cardiometabolic	-0.0179951	0.569385	0.762818	-0.00225937	0.95289	0.970114	0.0280109	0.53689	0.691772	0.0247356	0.45408	0.639906	1
CXCL8	CXCL8__Cardiometabolic	-0.067208	0.0176371	0.109696	0.0600006	0.063325	0.236757	0.118268	0.00265052	0.0128748	0.0927502	0.00199871	0.0162631	1
CXCL8	CXCL8__Inflammation	-0.067208	0.0176371	0.109696	0.0600006	0.063325	0.236757	0.118268	0.00265052	0.0128748	0.0927502	0.00199871	0.0162631	1
CXCL8	CXCL8__Neurology	-0.067208	0.0176371	0.109696	0.0600006	0.063325	0.236757	0.118268	0.00265052	0.0128748	0.0927502	0.00199871	0.0162631	1
CXCL8	CXCL8__Oncology	-0.067208	0.0176371	0.109696	0.0600006	0.063325	0.236757	0.118268	0.00265052	0.0128748	0.0927502	0.00199871	0.0162631	1
CXCL9	CXCL9__Inflammation	-0.0158111	0.581878	0.767669	0.0112381	0.768206	0.883736	0.0554486	0.206804	0.360756	0.0334341	0.259084	0.455947	5
CYB5R2	CYB5R2__Oncology_II	-0.014142	0.748601	0.87849	0.0241943	0.613773	0.807471	-0.00853214	0.87728	0.928272	-0.00266906	0.953766	0.976283	5
CYTL1	CYTL1__Cardiometabolic_II	-0.0628245	0.0199124	0.118319	0.0592523	0.0495707	0.207119	0.0332815	0.330614	0.508725	0.0349943	0.204139	0.395335	3
DAG1	DAG1__Inflammation	-0.0191719	0.321852	0.562923	-0.0107574	0.645994	0.827373	0.0280326	0.290806	0.463105	0.00985409	0.619009	0.772884	4
DBH	DBH__Inflammation_II	-0.027496	0.49809	0.719824	0.0284179	0.530937	0.755804	0.0399126	0.442906	0.61089	0.0308816	0.45737	0.643509	6
DBI	DBI__Neurology	0.0434738	0.0175026	0.109696	0.00863645	0.688685	0.849527	-0.063453	0.00833246	0.0309791	-0.0102609	0.592745	0.759277	2
DBNL	DBNL__Inflammation	0.0490817	0.0725726	0.256972	0.0276974	0.367947	0.640179	-0.0852607	0.0225121	0.0664383	-0.00215412	0.94386	0.9716	5
DCBLD2	DCBLD2__Oncology	-0.0102173	0.611879	0.78611	-0.0177345	0.451036	0.704472	-0.0690215	0.0158116	0.0510808	-0.109666	2.02417e-06	0.00014576	4
DCC	DCC__Neurology_II	-0.00166758	0.958296	0.983752	-0.100123	0.00363755	0.0329359	0.0520481	0.201142	0.353559	-0.0633802	0.0634315	0.172301	3
DCN	DCN__Cardiometabolic	-0.0120604	0.78882	0.898387	0.00443774	0.927634	0.960027	-0.155773	0.005055	0.0210303	-0.136568	0.00339666	0.023726	1
DCTD	DCTD__Inflammation_II	-0.0272361	0.439157	0.668784	0.04703	0.243692	0.513218	-0.0672329	0.152537	0.291706	-0.0373098	0.310745	0.509989	5
DCTPP1	DCTPP1__Cardiometabolic	0.00613317	0.815151	0.912961	0.00628862	0.836369	0.91773	0.0227934	0.511899	0.671283	0.0100787	0.709807	0.824672	5
DDAH1	DDAH1__Oncology	0.150113	2.91388e-08	3.23198e-06	0.0800995	0.00688266	0.0529528	-0.276813	1.00905e-16	1.46859e-14	-0.0786535	0.00782391	0.0413429	5	Early
DDC	DDC__Cardiometabolic	0.0501661	0.144717	0.371701	0.0360193	0.369359	0.641104	0.337852	9.59642e-12	5.32202e-10	0.342055	2.0347e-20	2.70819e-17	4
DDR1	DDR1__Neurology	-0.0355017	0.250249	0.49492	0.0392293	0.26352	0.536132	-0.0425948	0.286228	0.458094	-0.00810021	0.800417	0.888536	4
DDT	DDT__Cardiometabolic_II	0.0431778	0.0900635	0.29473	0.142224	1.65451e-06	9.57458e-05	-0.187872	1.86067e-08	7.19093e-07	0.017694	0.510677	0.689674	5	Late - Upregulated
DFFA	DFFA__Inflammation	-0.0164001	0.552497	0.754421	0.0194337	0.529025	0.755378	-0.0146214	0.705818	0.816908	-0.00488504	0.873963	0.939616	5
DIPK2B	DIPK2B__Inflammation_II	-0.0346452	0.106223	0.32015	-0.00839651	0.720887	0.857024	0.0802307	0.00805939	0.0304015	0.0246639	0.304126	0.502847	3
DKK1	DKK1__Neurology	0.0856745	4.42505e-05	0.00181012	-0.0089273	0.704079	0.854681	-0.0864142	0.00175884	0.00929961	-0.0097716	0.673733	0.805695	1	Early
DKK3	DKK3__Cardiometabolic	-0.113164	0.00996462	0.0818698	0.0631935	0.171233	0.421569	0.0231456	0.675924	0.795707	-0.00878377	0.852765	0.927416	1
DKK4	DKK4__Neurology	0.0459822	0.107951	0.32015	-0.0500211	0.114686	0.3314	-0.0644999	0.0735131	0.167258	-0.070245	0.0223262	0.0853233	2
DKKL1	DKKL1__Oncology	0.0776221	0.0601109	0.237006	-0.0703213	0.108175	0.31925	0.0522785	0.286352	0.458094	0.0419816	0.325578	0.52976	7
DLG4	DLG4__Neurology_II	0.108378	0.000141466	0.00470727	0.0275837	0.370887	0.641104	-0.17597	3.71981e-07	1.03147e-05	-0.0657605	0.031127	0.107332	3	Early
DLK1	DLK1__Cardiometabolic	-0.0274896	0.277042	0.522298	-0.0340083	0.230953	0.498007	-0.0555202	0.0738407	0.16729	-0.112033	1.89165e-05	0.000572225	2
DLL1	DLL1__Oncology	0.0337037	0.0961432	0.304087	-0.0917957	5.69788e-05	0.00172361	0.00413212	0.878352	0.928583	-0.0582605	0.00969046	0.0474191	2	Late - Downregulated
DMD	DMD__Cardiometabolic_II	0.0153993	0.592664	0.773088	-0.0116495	0.714415	0.855884	-0.0185491	0.638729	0.767975	-0.0125802	0.696282	0.81918	3
DMP1	DMP1__Cardiometabolic_II	0.0610304	0.121074	0.337601	-0.0713986	0.111373	0.325796	0.0638678	0.240381	0.400936	0.0554124	0.19379	0.382126	4
DNAJA2	DNAJA2__Inflammation	0.104387	8.78187e-07	6.15193e-05	0.0433151	0.079552	0.269707	-0.15923	1.82113e-08	7.19093e-07	-0.0186649	0.413023	0.608113	5	Early
DNAJA4	DNAJA4__Neurology_II	0.0562346	0.0656055	0.245284	0.0780304	0.0401645	0.180525	-0.216958	9.69192e-07	2.34545e-05	-0.106861	0.00118364	0.0114994	3
DNAJB14	DNAJB14__Oncology_II	0.0841014	0.00610039	0.062331	0.0765669	0.0145285	0.0932355	-0.096436	0.00452217	0.019479	0.0104004	0.747513	0.84881	3
DNAJB2	DNAJB2__Inflammation_II	0.0490462	0.0347237	0.17116	0.0346825	0.241801	0.511665	-0.128308	0.000581518	0.00390909	-0.0521621	0.0468711	0.142873	3
DNAJB6	DNAJB6__Inflammation_II	0.0514606	0.0272874	0.148356	0.039416	0.167253	0.41688	-0.137894	9.96727e-05	0.000968353	-0.0569881	0.0292122	0.103408	3
DNAJC6	DNAJC6__Cardiometabolic_II	0.0996335	2.4799e-05	0.00117884	0.0887648	0.00117541	0.0148998	-0.215228	6.2362e-11	3.32015e-09	-0.005052	0.848259	0.923922	3	Early
DNER	DNER__Inflammation	0.0231383	0.518544	0.733456	-0.0327885	0.420417	0.686596	0.0361791	0.405995	0.57365	0.0192637	0.585612	0.754797	1
DNM1	DNM1__Oncology_II	0.0996936	0.00668435	0.0644904	0.0746717	0.0552957	0.221656	-0.206873	5.57875e-06	9.39913e-05	-0.0294305	0.467441	0.652163	3
DNM3	DNM3__Neurology_II	0.112902	0.00255712	0.0372446	0.0577731	0.151593	0.389727	-0.0824224	0.0870808	0.192532	0.0817036	0.0471801	0.142873	3
DNMBP	DNMBP__Neurology	0.0267549	0.30181	0.54264	0.00713716	0.801435	0.897149	-0.0706494	0.0337233	0.0914168	-0.0419762	0.136448	0.294826	5
DNPEP	DNPEP__Neurology_II	-0.0481887	0.144833	0.371701	0.0816802	0.0190851	0.115017	-0.0365768	0.334793	0.512194	-0.00487053	0.886052	0.950166	5
DNPH1	DNPH1__Inflammation	0.0132848	0.617089	0.787517	0.117725	0.000116046	0.00285322	-0.174834	1.61661e-06	3.51189e-05	-0.0307495	0.291038	0.487062	5	Late - Upregulated
DPP10	DPP10__Inflammation	0.0931228	0.00224773	0.036045	0.0119019	0.725633	0.857743	-0.20713	1.89093e-08	7.19093e-07	-0.122272	0.000110707	0.00202422	4
DPP4	DPP4__Cardiometabolic	-0.0251681	0.461677	0.690045	-0.0438773	0.263186	0.536132	0.0643332	0.138357	0.272013	-0.012375	0.711907	0.824672	4
DPP6	DPP6__Oncology	0.0662733	0.0365838	0.175155	-0.00918443	0.788126	0.891703	-0.185387	7.81198e-07	1.92551e-05	-0.141465	1.75506e-05	0.000543253	4
DPP7	DPP7__Cardiometabolic	-0.031984	0.454476	0.685059	0.0441891	0.354418	0.633512	-0.0526007	0.331356	0.509244	-0.0350809	0.418743	0.610817	4
DPT	DPT__Cardiometabolic	-0.000455415	0.988884	0.991118	-0.0569202	0.129433	0.360409	0.179782	7.05893e-05	0.000751635	0.0782321	0.0249996	0.0932057	2
DRAXIN	DRAXIN__Neurology	0.017712	0.495669	0.717884	0.0267722	0.339484	0.620677	-0.10339	0.00211454	0.0108099	-0.0526937	0.0673076	0.179532	1
DSC2	DSC2__Neurology	0.0247201	0.241714	0.488513	-0.0421278	0.0821508	0.273969	0.0443831	0.114043	0.236398	0.0210708	0.34943	0.55171	2
DSCAM	DSCAM__Neurology_II	-0.00528451	0.863892	0.934378	0.0032256	0.928291	0.960027	0.0200781	0.640273	0.768443	0.0219515	0.510908	0.689674	4
DSG2	DSG2__Neurology	0.0207437	0.394376	0.627137	-0.0561464	0.0570353	0.224996	0.0750101	0.0298219	0.0825217	0.0408496	0.108188	0.257992	2
DSG3	DSG3__Oncology	0.0246549	0.54628	0.750359	-0.0301458	0.495265	0.735712	-0.0812908	0.0986388	0.210736	-0.078549	0.0617308	0.170464	2
DTD1	DTD1__Inflammation_II	0.0570686	0.0424404	0.195008	0.0370111	0.286489	0.555865	-0.189447	5.69981e-06	9.48306e-05	-0.118265	0.000125913	0.00209487	3
DTNB	DTNB__Oncology_II	0.0781912	0.0106498	0.0838747	0.0342146	0.286401	0.555865	-0.0319783	0.371377	0.543787	0.054125	0.0985486	0.238488	3
DTX3	DTX3__Oncology	0.124715	6.69226e-12	1.27249e-09	0.12183	2.07331e-08	3.44947e-06	-0.22505	3.37206e-18	7.48035e-16	0.0146598	0.463049	0.650125	5	Core
DUT	DUT__Oncology_II	-0.0448706	0.257953	0.501421	0.0524264	0.246586	0.515238	-0.119908	0.0176419	0.055643	-0.113323	0.00447223	0.0283515	4
EBI3_IL27	EBI3_IL27__Oncology	0.00159583	0.940333	0.9778	-0.0394076	0.130478	0.361804	0.154684	1.15103e-06	2.68775e-05	0.0964831	2.31446e-05	0.000655435	1
ECM1	ECM1__Inflammation_II	0.00193771	0.930904	0.97485	-0.0677325	0.0106135	0.0749796	0.0243486	0.46048	0.624134	-0.0131185	0.593844	0.759277	3
EDA2R	EDA2R__Oncology	0.0299982	0.222826	0.462686	-0.0662714	0.0203173	0.117575	0.0387308	0.223696	0.382974	0.00963218	0.711339	0.824672	2
EDAR	EDAR__Inflammation	-0.0229629	0.463486	0.690045	-0.00359625	0.918693	0.955896	0.0865239	0.0359582	0.0966877	0.048351	0.145264	0.309353	1
EDIL3	EDIL3__Cardiometabolic	-0.053803	0.204675	0.442964	0.0281576	0.536343	0.757204	0.173768	0.00102184	0.00593915	0.1225	0.00568406	0.0340834	1
EDN1	EDN1__Cardiometabolic_II	0.0184985	0.47499	0.698478	-0.0135271	0.661099	0.830179	-0.0325986	0.401674	0.571183	-0.0137361	0.639376	0.783618	3
EDNRB	EDNRB__Inflammation_II	0.0632357	0.0520078	0.215147	-0.0775148	0.0334807	0.162046	-0.0418632	0.345756	0.522956	-0.0668377	0.0604925	0.168298	3
EFCAB14	EFCAB14__Oncology_II	0.0223876	0.356358	0.595122	-0.0509618	0.058591	0.227507	0.109653	0.00055814	0.00379023	0.0548313	0.0345735	0.115332	3
EFEMP1	EFEMP1__Cardiometabolic	-0.0189647	0.262756	0.506208	0.0113315	0.578642	0.790385	0.0578985	0.0294773	0.0822521	0.0518805	0.0067388	0.0376863	1
EFHD1	EFHD1__Neurology_II	0.00527437	0.843492	0.925985	-0.0228651	0.506905	0.744008	0.0757453	0.0551677	0.136738	0.0533091	0.0487935	0.145942	5
EFNA1	EFNA1__Neurology	-0.0374468	0.120067	0.337601	0.0530795	0.0571365	0.224996	-0.00536873	0.863772	0.92048	0.00795562	0.744564	0.847577	4
EFNA4	EFNA4__Neurology	-0.0435546	0.0105129	0.0832901	0.0375926	0.0754012	0.263409	0.102492	5.78624e-05	0.000647184	0.0769464	1.50164e-05	0.000510593	1
EFNB2	EFNB2__Neurology_II	0.0273628	0.408093	0.639128	-0.0913398	0.00989832	0.0712144	-0.0251102	0.531255	0.687172	-0.0895765	0.00996436	0.0484035	3
EGF	EGF__Inflammation	-0.0220155	0.621446	0.79121	0.0835373	0.0838248	0.277539	-0.0621731	0.268072	0.435424	-0.00521123	0.911178	0.956278	5
EGFL7	EGFL7__Oncology	0.080734	0.0130682	0.0940713	-0.0626878	0.077156	0.267771	0.0477761	0.253457	0.417321	0.0445175	0.210598	0.40216	1
EGFLAM	EGFLAM__Oncology_II	-0.0475771	0.091271	0.296909	0.0284369	0.357511	0.634618	0.138327	0.00017715	0.00150183	0.10126	0.000670712	0.00769585	3
EGFR	EGFR__Cardiometabolic	0.0097837	0.675953	0.833822	-0.0452733	0.0925636	0.296873	-0.0153443	0.607209	0.748329	-0.0502083	0.0367777	0.122032	4
EGLN1	EGLN1__Inflammation	0.129976	0.00015711	0.00499803	0.076731	0.0394871	0.17816	-0.201911	2.09673e-06	4.04456e-05	0.00511727	0.89142	0.950433	5	Early
EHBP1	EHBP1__Cardiometabolic_II	0.0770005	0.00748256	0.0686847	0.0970518	0.00157062	0.0183377	-0.150242	3.53593e-05	0.000431772	-0.0126044	0.693822	0.81796	3
EIF4EBP1	EIF4EBP1__Cardiometabolic	0.0418798	0.156904	0.386607	0.0233125	0.457897	0.707933	-0.00744265	0.834849	0.904136	0.0404973	0.199084	0.389677	5
ELAVL4	ELAVL4__Neurology_II	0.097009	0.000157714	0.00499803	0.0385162	0.244848	0.514026	-0.136649	0.000801989	0.00498807	0.00153428	0.958603	0.979503	3	Early
ELN	ELN__Cardiometabolic_II	-0.0228127	0.407969	0.639128	0.0635024	0.0322196	0.159365	0.017961	0.609691	0.749339	0.0337506	0.251133	0.448846	3
ENDOU	ENDOU__Oncology_II	-0.00169372	0.959668	0.983752	-0.0341097	0.387613	0.660494	0.0881515	0.0540442	0.134706	0.0337447	0.335491	0.541021	3
ENG	ENG__Cardiometabolic	-0.01578	0.439933	0.6692	-0.0734619	0.0013932	0.0166537	0.10368	4.59559e-05	0.000536555	0.010953	0.600046	0.762081	2
ENO1	ENO1__Neurology	0.0462236	0.0324074	0.164635	0.124754	1.18625e-05	0.000509324	-0.13934	0.000105702	0.000997801	0.0429985	0.085367	0.21398	5	Late - Upregulated
ENO2	ENO2__Neurology	0.0694787	0.0109137	0.0844542	0.105716	0.000361633	0.00633333	-0.256442	1.89291e-15	1.93805e-13	-0.0844623	0.0035364	0.0241382	4	Late - Upregulated
ENPP2	ENPP2__Cardiometabolic	-0.00795713	0.836801	0.922769	-0.0356778	0.412643	0.684022	0.0794952	0.102865	0.217668	0.0192871	0.622391	0.773485	2
ENPP5	ENPP5__Inflammation	0.10966	0.00497518	0.0550232	-0.0229412	0.604436	0.803524	-0.149703	0.00370883	0.0167337	-0.0623771	0.138934	0.298741	4
ENPP6	ENPP6__Cardiometabolic_II	-0.095141	0.0164068	0.107004	0.113406	0.00953616	0.0693586	-0.088616	0.0513464	0.129191	-0.0336855	0.369887	0.569814	4
ENPP7	ENPP7__Inflammation	-0.0226961	0.568172	0.762818	-0.0661272	0.13209	0.364755	0.0884857	0.0727555	0.166674	0.00671585	0.869001	0.936127	6
ENTPD2	ENTPD2__Oncology	-0.0534046	0.207195	0.44624	0.0980275	0.0362202	0.168563	-0.0597389	0.255653	0.420092	0.0110076	0.799877	0.888536	4
ENTPD6	ENTPD6__Cardiometabolic	-0.0293878	0.230214	0.474155	0.0322145	0.233449	0.500094	-0.045037	0.134315	0.267624	-0.0483941	0.0560531	0.1601	1
EPCAM	EPCAM__Inflammation	-0.0445591	0.194873	0.4312	0.0359785	0.363867	0.637767	0.0257938	0.59004	0.733058	0.0265215	0.468497	0.652469	4
EPHA1	EPHA1__Inflammation	-0.0129118	0.607906	0.783274	-0.0542585	0.0781227	0.268686	0.135155	0.000151666	0.00133687	0.0405859	0.1138	0.264341	1
EPHA10	EPHA10__Neurology	0.0701698	0.0128191	0.0940713	-0.139933	3.98051e-06	0.000203772	-0.0630688	0.0617231	0.14856	-0.141212	2.5861e-06	0.000172105	2	Late - Downregulated
EPHA2	EPHA2__Oncology	-0.0669459	0.00910106	0.0771561	0.0106358	0.710114	0.855468	0.102613	0.00357734	0.0163623	0.0307304	0.265912	0.462975	1
EPHA4	EPHA4__Inflammation_II	-0.088343	0.0384964	0.182344	0.0245098	0.600781	0.803524	-0.0265342	0.627724	0.763015	-0.148471	0.000457293	0.00563571	3
EPHB4	EPHB4__Cardiometabolic	0.00500328	0.762391	0.884105	-0.0523351	0.0138077	0.0900884	0.071569	0.00270415	0.0129594	0.00377249	0.816699	0.902097	2
EPHB6	EPHB6__Neurology	0.0504323	0.0156154	0.103403	-0.0787928	0.000714646	0.0102279	-0.0278676	0.296364	0.468369	-0.0573505	0.0105324	0.0500667	2
EPS8L2	EPS8L2__Oncology	0.0275201	0.280701	0.526215	-0.001207	0.965283	0.9771	0.038516	0.239232	0.400526	0.0591044	0.0334864	0.112551	1
ERBB2	ERBB2__Oncology	-0.0102758	0.644245	0.810781	0.0213048	0.428209	0.689066	0.0604417	0.0701057	0.162279	0.0568086	0.0210375	0.0813979	4
ERBB3	ERBB3__Inflammation	-0.000590863	0.978677	0.98801	-0.0143864	0.593595	0.801025	0.021129	0.48807	0.6542	0.0237133	0.298663	0.496281	4
ERBB4	ERBB4__Oncology	0.0471144	0.0901239	0.29473	-0.0216855	0.492482	0.734338	-0.128957	0.000243176	0.00192659	-0.109043	0.000201252	0.00304394	4
ERMAP	ERMAP__Inflammation_II	-0.0409283	0.114842	0.329053	0.00818125	0.784712	0.891227	-0.0147408	0.695279	0.811769	-0.0483423	0.0896048	0.22168	3
ERP44	ERP44__Oncology	0.00166317	0.951622	0.983619	-0.0195088	0.526058	0.753695	0.0138982	0.70303	0.816101	-0.00879644	0.765313	0.862517	1
ESAM	ESAM__Cardiometabolic	0.0420336	0.0522108	0.215147	-0.115444	3.32548e-06	0.000177049	-0.0392372	0.137986	0.271813	-0.113589	3.57894e-07	6.80509e-05	2	Late - Downregulated
ESM1	ESM1__Inflammation	-0.0378485	0.195958	0.4312	0.0716266	0.0239374	0.13146	-0.0023342	0.948744	0.971541	0.0251229	0.412634	0.608113	1
EZR	EZR__Neurology	0.0840222	0.00449171	0.0524426	0.0935615	0.0124775	0.0838763	-0.124799	0.00709394	0.0276083	0.0658182	0.0494417	0.146317	5
F10	F10__Inflammation_II	0.06044	0.169261	0.398737	-0.16248	0.000639772	0.0094651	0.0408073	0.46124	0.624527	-0.0502289	0.276742	0.472235	3	Late - Downregulated
F11	F11__Inflammation_II	-0.0698221	0.0446615	0.198803	0.0115374	0.762456	0.87864	0.0775083	0.0836214	0.185876	0.0140508	0.698026	0.81933	6
F11R	F11R__Neurology	0.0321012	0.187273	0.424634	-0.0377711	0.190501	0.441965	-0.0146136	0.66244	0.788648	-0.0153111	0.55634	0.72811	2
F12	F12__Inflammation_II	-0.0077739	0.863128	0.934378	0.0858367	0.0744769	0.261814	-0.143687	0.00872793	0.0319145	-0.0817547	0.0830335	0.209314	6
F13B	F13B__Inflammation_II	-0.0203455	0.504798	0.72387	-0.020972	0.541968	0.762536	0.149715	0.000486713	0.00337403	0.0900785	0.0064623	0.0369155	6
F2	F2__Inflammation_II	0.0421479	0.360333	0.600254	-0.0611629	0.220153	0.483537	-0.0412357	0.471444	0.635114	-0.0443574	0.355556	0.558072	6
F2R	F2R__Inflammation	0.0495691	0.18957	0.426933	-0.00719353	0.864019	0.929676	-0.0769661	0.11438	0.236398	-0.0217496	0.592017	0.759277	2
F3	F3__Oncology	0.0416243	0.368764	0.605956	-0.0625867	0.209324	0.469857	-0.0335085	0.55965	0.708748	-0.0514439	0.28819	0.483099	2
FABP1	FABP1__Inflammation	-0.0576111	0.0729794	0.256972	-0.0506719	0.171668	0.421569	0.128171	0.00411291	0.0181971	0.00342746	0.918997	0.958762	2
FABP2	FABP2__Cardiometabolic	-0.012456	0.723105	0.867857	-0.0461682	0.247364	0.515512	0.0704689	0.143041	0.276013	0.0109051	0.770206	0.865832	4
FABP3	FABP3__Cardiometabolic_II	0.05733	0.00387933	0.0492169	0.179593	1.4261e-13	1.89814e-10	-0.192872	1.4075e-13	9.21264e-12	0.0776749	0.000115382	0.00204351	5	Late - Upregulated
FABP4	FABP4__Cardiometabolic	-0.0810268	0.0350397	0.171463	-0.0495541	0.260466	0.533355	0.0972891	0.0609713	0.147283	-0.0245718	0.538595	0.714298	5
FABP5	FABP5__Neurology	-0.0027593	0.905222	0.959243	0.0521804	0.0607364	0.2328	0.0169526	0.63503	0.766861	0.067148	0.0102138	0.0490778	1
FAM171B	FAM171B__Oncology_II	0.101512	0.00199847	0.0341021	-0.112319	0.00329165	0.0313011	-0.0402609	0.371158	0.543787	-0.0786748	0.0297306	0.10441	2
FAM20A	FAM20A__Cardiometabolic_II	-0.0299124	0.240189	0.488513	-0.0120189	0.646482	0.827373	0.127336	0.000105228	0.000997801	0.0573191	0.0408427	0.130677	3
FAM3B	FAM3B__Oncology	0.00539689	0.897861	0.953753	-0.0493673	0.289785	0.560617	0.11741	0.0297382	0.0824614	0.0845821	0.0519775	0.151383	1
FAM3C	FAM3C__Cardiometabolic	0.00146957	0.974412	0.987254	0.0456656	0.349929	0.63196	-0.0470987	0.413313	0.580907	0.00129267	0.978568	0.987693	1
FAM3D	FAM3D__Oncology_II	-0.0157414	0.650121	0.814027	-0.0791058	0.0496402	0.207119	0.0655119	0.158258	0.299633	-0.0281288	0.436023	0.621356	3
FAP	FAP__Cardiometabolic	-0.020241	0.576465	0.765744	-0.0879048	0.0257493	0.138195	0.0866316	0.0336632	0.0914168	-0.0402672	0.256615	0.454513	2
FAS	FAS__Cardiometabolic	0.00496759	0.82644	0.918645	-0.0174314	0.500392	0.738383	0.0368068	0.214407	0.369658	0.0236596	0.315565	0.516626	2
FASLG	FASLG__Inflammation	0.000129117	0.997057	0.997057	-0.0106983	0.787287	0.891703	-0.0141812	0.76204	0.853048	-0.000189948	0.995945	0.996694	2
FBLN2	FBLN2__Cardiometabolic_II	-0.0946807	0.0155909	0.103403	0.0861754	0.0482085	0.205659	0.0306302	0.394296	0.563703	0.039315	0.209086	0.400713	3
FCAR	FCAR__Inflammation	0.0385722	0.31849	0.558512	0.029287	0.507496	0.744008	-0.0436874	0.387647	0.556589	0.0297115	0.467204	0.652163	2
FCER2	FCER2__Neurology	0.12847	0.000436046	0.0109505	-0.158336	0.000143681	0.00328207	-0.0138369	0.760238	0.851748	-0.0690748	0.0615531	0.170327	2	Late - Downregulated
FCGR2A	FCGR2A__Cardiometabolic	0.0530824	0.122398	0.338928	-0.0358651	0.357753	0.634618	0.0222246	0.623389	0.760523	0.0302567	0.406076	0.602039	2
FCGR3B	FCGR3B__Cardiometabolic	0.0324862	0.308261	0.545981	-0.00609905	0.863186	0.929676	0.118918	0.00414652	0.0181971	0.111491	0.000894865	0.00958415	2
FCN2	FCN2__Cardiometabolic	-0.00699335	0.858916	0.933677	-0.070089	0.104593	0.315573	0.187424	0.000162973	0.00139946	0.0886549	0.0288839	0.102793	6
FETUB	FETUB__Cardiometabolic	-0.0508316	0.146468	0.374181	-0.00446829	0.909252	0.953676	0.10948	0.0181761	0.0570575	0.0406489	0.266097	0.462975	6
FGA	FGA__Inflammation_II	-0.00341951	0.91806	0.967488	-0.00622851	0.870579	0.933715	0.101946	0.0268124	0.0757692	0.0871402	0.0132451	0.0574242	6
FGF12	FGF12__Inflammation_II	0.0628353	0.0354318	0.172116	-0.0499092	0.147393	0.385422	-0.15044	0.000264212	0.00204457	-0.169674	2.58853e-07	6.80509e-05	2
FGF19	FGF19__Inflammation	-0.072536	0.00311455	0.0434191	0.0332349	0.244224	0.513526	0.0778452	0.0213934	0.0641319	0.0280752	0.274001	0.469968	1
FGF23	FGF23__Oncology	-0.00574963	0.896988	0.953587	-0.0871736	0.0638722	0.237469	0.113195	0.0363583	0.0973699	-0.012727	0.784634	0.876049	2
FGF5	FGF5__Inflammation	0.0297099	0.354901	0.594018	-0.0223189	0.502166	0.739362	-0.134096	0.000484756	0.00337403	-0.134014	0.000116218	0.00204351	1
FGFBP2	FGFBP2__Cardiometabolic_II	-0.0422196	0.216916	0.457552	0.0764877	0.0421044	0.184954	0.0709818	0.114327	0.236398	0.104811	0.0035306	0.0241382	3
FGFBP3	FGFBP3__Neurology_II	0.0310545	0.258443	0.50144	0.0290496	0.354595	0.633512	-0.0288328	0.440344	0.608617	0.026414	0.37116	0.571114	3
FGFR2	FGFR2__Oncology	0.0369976	0.194854	0.4312	-0.0828874	0.0106279	0.0749796	-0.0314976	0.429079	0.598467	-0.0613382	0.0511411	0.149274	1
FGFR4	FGFR4__Inflammation_II	-0.00630354	0.826107	0.918645	-0.010313	0.755122	0.873212	0.03728	0.356814	0.532015	-0.0119517	0.699318	0.820081	3
FGL1	FGL1__Inflammation_II	0.0114687	0.794837	0.900365	0.0165925	0.727963	0.859733	0.0922685	0.0968369	0.20828	0.0816642	0.0774258	0.198946	3
FIS1	FIS1__Inflammation	0.0333833	0.0501011	0.210809	0.0464432	0.0204704	0.117864	-0.0619032	0.0080629	0.0304015	0.0288163	0.116768	0.267771	1
FKBP4	FKBP4__Neurology	0.0700129	0.00675082	0.0646428	-0.0140777	0.647151	0.82741	-0.132153	0.000122739	0.00113448	-0.0744027	0.0064988	0.0369654	5
FKBP5	FKBP5__Neurology	0.0564662	0.10567	0.32015	-0.0385582	0.302701	0.576388	0.0330857	0.439995	0.608617	0.0309544	0.403711	0.600964	5
FLRT2	FLRT2__Neurology	-0.0313009	0.164991	0.394969	-0.0342308	0.202696	0.462364	0.0761197	0.0208615	0.0633943	0.016951	0.483701	0.667156	1
FLT1	FLT1__Oncology	0.0649726	0.00257439	0.0372446	0.0181362	0.447201	0.704472	-0.0491057	0.0639333	0.152774	0.0261119	0.249323	0.448564	1
FLT3	FLT3__Oncology	0.0225386	0.415197	0.645593	-0.0166958	0.591009	0.799423	-0.054755	0.136942	0.271589	-0.0736297	0.016167	0.0670351	1
FLT3LG	FLT3LG__Inflammation	0.0097148	0.670716	0.831213	-0.0126436	0.65536	0.830179	0.041414	0.212328	0.36846	0.0367212	0.12903	0.285271	2
FLT4	FLT4__Oncology	-0.00708881	0.871479	0.936878	0.00643761	0.889577	0.944954	-0.0345395	0.521224	0.681063	-0.0219976	0.633451	0.781896	2
FN1	FN1__Inflammation_II	-0.0468525	0.0224337	0.129261	0.00888662	0.680926	0.843867	0.026914	0.29146	0.463481	-0.0113101	0.606456	0.763906	3
FOLR1	FOLR1__Oncology	-0.0390716	0.389796	0.6234	0.0923841	0.0586288	0.227507	0.0424174	0.449442	0.614806	0.0453363	0.336563	0.541021	1
FOLR2	FOLR2__Neurology	0.0296555	0.27614	0.521908	-0.0857991	0.00339285	0.031802	0.0167404	0.634159	0.766861	-0.0330117	0.273296	0.469363	2
FOLR3	FOLR3__Oncology	0.0354633	0.345727	0.588817	-0.0420535	0.30905	0.58364	-0.0451292	0.331717	0.509244	-0.0735825	0.0622753	0.170904	2
FRZB	FRZB__Neurology	-0.0494271	0.095002	0.302506	0.0305657	0.375065	0.644143	0.14964	0.000318651	0.0024098	0.10202	0.00103526	0.0104388	1
FSHB	FSHB__Cardiometabolic_II	0.0986105	0.0119822	0.0911333	-0.0892483	0.0392694	0.177781	-0.0402205	0.408481	0.575332	-0.0393471	0.339592	0.54392	2
FST	FST__Inflammation	-0.0037342	0.893351	0.95048	-0.0206568	0.515332	0.745551	0.144701	0.00016104	0.00139946	0.106642	0.000329637	0.00428873	1
FSTL1	FSTL1__Cardiometabolic_II	-0.0700763	0.0126379	0.0939726	0.0687414	0.0324439	0.159365	0.0762912	0.0362821	0.0973617	0.0674524	0.0166463	0.0677645	3
FSTL3	FSTL3__Inflammation	-0.0490642	0.0294708	0.156278	0.0152907	0.566171	0.781715	0.0906099	0.00505612	0.0210303	0.0457618	0.0570911	0.162368	1
FUCA1	FUCA1__Cardiometabolic	-0.011244	0.729871	0.872829	0.0282979	0.450139	0.704472	-0.045043	0.298242	0.46922	-0.0112989	0.740844	0.844955	4
FUOM	FUOM__Inflammation_II	-0.0619419	0.071534	0.256271	-0.0479695	0.205139	0.465938	0.143967	0.00210452	0.0108099	0.0137405	0.707946	0.824672	6
FURIN	FURIN__Oncology	-0.00468513	0.903171	0.957865	0.00177253	0.965354	0.9771	-0.0289563	0.532936	0.688678	-0.0732631	0.0680074	0.180674	1
FUT1	FUT1__Oncology_II	-0.0223508	0.545413	0.750359	-0.0392819	0.338704	0.620103	0.0491129	0.285232	0.457403	-0.0242525	0.515425	0.693662	3
FUT3_FUT5	FUT3_FUT5__Neurology	-0.00983368	0.760311	0.88382	0.0549383	0.182821	0.432981	-0.0785642	0.117736	0.240716	-0.00366763	0.919144	0.958762	4
FUT8	FUT8__Neurology	0.0298322	0.306134	0.545912	-0.0205093	0.533711	0.756517	0.011688	0.756194	0.849362	0.0259632	0.39199	0.590871	1
FXN	FXN__Oncology	0.0978314	0.00484773	0.0546807	0.0345025	0.34875	0.630688	-0.121317	0.00294114	0.0138818	-0.00526017	0.88693	0.950166	5
GABARAP	GABARAP__Oncology_II	0.0401658	0.2197	0.459988	0.0260043	0.470475	0.717775	-0.0643555	0.119858	0.244305	-0.0015402	0.964959	0.982678	3
GAD1	GAD1__Oncology_II	-0.0335728	0.299101	0.54264	-0.0268446	0.456043	0.707865	-0.04591	0.274548	0.443475	-0.0902865	0.00778265	0.0413429	3
GAL	GAL__Inflammation	0.0262974	0.276443	0.521908	-0.0229719	0.419894	0.686583	0.0376765	0.241827	0.402348	0.0303498	0.21907	0.412422	1
GALNT10	GALNT10__Oncology	0.0054807	0.779722	0.894131	-0.0145662	0.510549	0.744294	0.0371222	0.13141	0.263414	0.0145364	0.47358	0.65797	1
GALNT2	GALNT2__Oncology	0.0246505	0.190645	0.427185	-0.0312816	0.0642292	0.238131	0.00525364	0.77712	0.861238	-0.0058574	0.774686	0.869399	1
GALNT5	GALNT5__Cardiometabolic_II	-0.0439234	0.232497	0.476083	-0.00572111	0.884272	0.941573	0.0584149	0.210852	0.367335	0.018259	0.639098	0.783618	3
GALNT7	GALNT7__Oncology	0.0250815	0.253028	0.496987	-0.0695888	0.00358947	0.0328068	0.049096	0.0657685	0.154615	-0.00880267	0.70228	0.822106	1
GAPDH	GAPDH__Inflammation_II	-0.0708055	0.0706715	0.255214	0.131825	0.00204286	0.0221061	-0.175311	0.000341566	0.00255407	-0.100913	0.0131124	0.0570349	4
GAS6	GAS6__Cardiometabolic	0.00594064	0.729208	0.87282	-0.0391647	0.0319614	0.159328	0.0293099	0.143049	0.276013	-0.0106045	0.553865	0.726299	2
GATD3B	GATD3B__Cardiometabolic_II	0.115802	0.00447956	0.0524426	0.0311122	0.47175	0.717775	-0.0637365	0.214143	0.369658	0.0813136	0.0645072	0.174866	3
GBP1	GBP1__Neurology_II	-0.0111267	0.7489	0.87849	-0.0148193	0.696456	0.850443	0.0367899	0.383088	0.551829	-0.004586	0.897472	0.950433	3
GC	GC__Inflammation_II	-0.0644103	0.123281	0.339022	0.0271222	0.552936	0.771444	0.0980172	0.0614951	0.148279	0.0947092	0.0283888	0.102123	6
GCHFR	GCHFR__Inflammation_II	-0.031827	0.302121	0.54264	0.0458176	0.202986	0.462364	-0.0730762	0.0909886	0.199187	-0.0603128	0.0633247	0.172301	3
GCNT1	GCNT1__Oncology	-0.0513542	0.211376	0.450867	0.0336405	0.463285	0.712046	-0.0112314	0.830905	0.902293	-0.0228821	0.588606	0.757674	1
GDF15	GDF15__Cardiometabolic	-0.0242673	0.246378	0.492387	0.0280227	0.28524	0.555863	0.0792324	0.0104472	0.036982	0.0531483	0.0153488	0.0648631	2
GFAP	GFAP__Oncology	0.00600291	0.827617	0.918731	0.0726984	0.0267086	0.139957	-0.0433907	0.284889	0.457403	0.0658262	0.0314208	0.107943	1
GFER	GFER__Oncology	0.0810205	0.00775174	0.0695339	0.0428963	0.207794	0.469857	-0.2013	6.91994e-08	2.36165e-06	-0.0938394	0.00365612	0.0246603	4
GFRA1	GFRA1__Oncology	0.0222895	0.339541	0.58616	0.00913148	0.688394	0.849527	0.033665	0.224433	0.382974	0.0520038	0.0422365	0.13385	1
GFRA2	GFRA2__Oncology	0.0639163	0.0213252	0.123947	-0.152852	5.75333e-07	4.25427e-05	-0.031618	0.357925	0.532288	-0.119482	4.16534e-05	0.000932365	2	Late - Downregulated
GFRA3	GFRA3__Neurology	-0.0863162	4.48789e-05	0.00181012	0.0582645	0.0205443	0.117864	0.111869	0.000206792	0.00168859	0.0625096	0.00423821	0.0275174	1	Early
GGACT	GGACT__Cardiometabolic_II	0.0656968	0.0564507	0.229073	0.0257155	0.496035	0.736034	-0.0594131	0.196541	0.347867	0.0310996	0.416295	0.609559	5
GGCT	GGCT__Cardiometabolic_II	0.110897	0.000216727	0.00627095	0.0971813	0.00334671	0.031592	-0.307478	1.10338e-16	1.46859e-14	-0.11265	0.000442607	0.00550571	5	Early
GGH	GGH__Cardiometabolic	-0.0636634	0.092599	0.296986	0.0464428	0.276306	0.551349	-0.0235948	0.609718	0.749339	-0.0333569	0.362365	0.562787	4
GGT1	GGT1__Neurology	0.00215194	0.937165	0.976829	-0.0490429	0.109883	0.322146	0.0428199	0.202826	0.355681	-0.0114945	0.679866	0.80867	2
GGT5	GGT5__Neurology	-0.0102437	0.763213	0.884105	-0.0178354	0.636961	0.822759	0.0561683	0.193745	0.344752	0.0202565	0.56926	0.739927	5
GH1	GH1__Cardiometabolic	0.104687	0.0212777	0.123947	0.0668376	0.175123	0.426902	0.0762041	0.184812	0.334672	0.228196	1.35758e-06	0.000111418	1
GHRL	GHRL__Cardiometabolic	-0.00639098	0.860628	0.933677	-0.0110372	0.785436	0.891232	-0.014561	0.754441	0.849261	-0.0154612	0.686491	0.81165	1
GLA	GLA__Inflammation_II	-0.0867902	0.02446	0.137368	0.0524685	0.202283	0.462364	0.0141769	0.767384	0.856151	-0.0348991	0.385717	0.584725	3
GLB1	GLB1__Neurology	-0.0643022	0.0723253	0.256972	0.0334779	0.411358	0.683542	0.0488742	0.293523	0.465094	0.0239493	0.512897	0.691657	4
GLO1	GLO1__Cardiometabolic	0.0904275	0.000760728	0.0165988	0.144949	1.44136e-05	0.000599517	-0.267444	1.45353e-13	9.21264e-12	-0.039306	0.15647	0.324901	5	Late - Upregulated
GLOD4	GLOD4__Inflammation	0.107667	4.81646e-08	4.2738e-06	0.119165	2.44362e-06	0.000135519	-0.214953	1.47748e-14	1.09252e-12	0.0102181	0.622342	0.773485	5	Core
GLRX	GLRX__Cardiometabolic	0.0348245	0.153238	0.384371	0.0715138	0.00726281	0.054925	-0.0680404	0.0189047	0.0586146	0.0232753	0.357746	0.560188	1
GM2A	GM2A__Cardiometabolic_II	-0.108363	0.00652807	0.064362	0.0978702	0.0289162	0.14758	0.0108969	0.813947	0.891657	0.0209445	0.5795	0.751036	3
GMPR2	GMPR2__Inflammation_II	-0.059428	0.0727272	0.256972	0.0950596	0.014374	0.0928728	-0.139185	0.00305529	0.014319	-0.0915065	0.0107725	0.0505239	5
GNAS	GNAS__Neurology_II	-0.0151469	0.579159	0.767669	-0.0198964	0.518099	0.745795	0.085748	0.0175003	0.0553276	0.0448322	0.121384	0.27245	3
GNLY	GNLY__Neurology	0.0621411	0.099215	0.309382	0.0137777	0.745179	0.868955	0.00335917	0.946037	0.970836	0.0735458	0.0665843	0.178677	1
GNPDA2	GNPDA2__Inflammation_II	0.0148047	0.615004	0.786583	0.0947527	0.00354891	0.0328028	-0.212633	7.14063e-08	2.37604e-06	-0.110391	0.000843087	0.00919794	3
GOLM2	GOLM2__Neurology	0.0187339	0.363263	0.602872	0.00678195	0.758846	0.875238	-0.047893	0.0494579	0.125867	-0.0395516	0.0684803	0.181568	1
GOT1	GOT1__Cardiometabolic_II	-0.0367321	0.403978	0.635573	0.043839	0.366413	0.639724	-0.176581	0.000713161	0.00454171	-0.12449	0.0026005	0.0196663	1
GP1BA	GP1BA__Cardiometabolic	0.0128337	0.742807	0.875709	-0.0562515	0.18712	0.439253	0.127211	0.0099669	0.0358233	0.0788851	0.0525417	0.15236	6
GPC1	GPC1__Oncology	0.00525155	0.840751	0.925397	0.0105537	0.715666	0.856612	-0.0467765	0.137901	0.271813	-0.00573047	0.830392	0.912644	4
GPC5	GPC5__Neurology	0.0206889	0.307614	0.545912	0.0236734	0.264239	0.536132	-0.0101542	0.665397	0.789401	0.0295085	0.166327	0.339541	1
GPHA2	GPHA2__Oncology_II	-0.0309576	0.293368	0.539191	0.0172302	0.593433	0.801025	0.173279	1.51056e-05	0.00022094	0.129029	5.72442e-05	0.0012094	3
GPI	GPI__Inflammation_II	0.0668333	0.0151404	0.102711	0.174712	1.90457e-07	1.8107e-05	-0.279869	4.8355e-15	4.02253e-13	-0.029663	0.291295	0.487062	4	Late - Upregulated
GPIHBP1	GPIHBP1__Oncology_II	0.0969846	0.0157956	0.104079	-0.067235	0.120812	0.344328	-0.01086	0.834585	0.904136	0.0128599	0.767401	0.864138	3
GPNMB	GPNMB__Cardiometabolic	0.0176467	0.553205	0.754421	0.013523	0.695182	0.849667	0.0586252	0.139778	0.272792	0.0825624	0.00823862	0.0425645	2
GPR158	GPR158__Neurology_II	-0.0373837	0.373955	0.610717	-0.018638	0.69391	0.849667	0.0249958	0.652434	0.778825	-0.0171054	0.701677	0.822106	3
GPR37	GPR37__Cardiometabolic	0.0409955	0.0691657	0.252911	-0.0373097	0.15199	0.389787	0.0303847	0.292113	0.463965	0.0333386	0.149562	0.31598	1
GRHPR	GRHPR__Cardiometabolic_II	-0.0237325	0.581264	0.767669	0.00873039	0.851678	0.925374	-0.0590232	0.273733	0.443475	-0.0858382	0.0556173	0.159734	5
GRIK2	GRIK2__Neurology_II	-0.0659688	0.0688026	0.252309	0.0525191	0.20052	0.459366	0.00348199	0.94046	0.967881	-0.0049978	0.893163	0.950433	4
GRN	GRN__Neurology	0.0389922	0.230843	0.474155	-0.0581556	0.101277	0.3106	-0.0792417	0.0371868	0.0985968	-0.0895061	0.00663156	0.0372499	2
GRP	GRP__Cardiometabolic_II	0.0489999	0.0707542	0.255214	0.0503862	0.107502	0.318293	0.00669831	0.855051	0.914115	0.0793056	0.00702708	0.0387632	3
GSN	GSN__Inflammation_II	-0.0374894	0.118796	0.337138	0.0249037	0.361389	0.636255	0.0982733	0.00381035	0.0171256	0.0738681	0.00455142	0.0285752	3
GSR	GSR__Inflammation_II	0.115395	4.67526e-08	4.2738e-06	0.0498101	0.0491715	0.207112	-0.216364	2.32662e-14	1.62986e-12	-0.0592811	0.00782751	0.0413429	5	Early
GSTA1	GSTA1__Cardiometabolic	-0.0291172	0.492969	0.714751	-0.0780619	0.100344	0.309161	-0.0299526	0.588348	0.731861	-0.0776428	0.0806972	0.204468	4
GSTP1	GSTP1__Neurology	0.0373606	0.353663	0.593601	-0.00772296	0.863373	0.929676	-0.00903134	0.860529	0.91776	0.00251524	0.952602	0.976283	1
GSTT2B	GSTT2B__Neurology_II	0.0577925	0.177802	0.409437	-0.0357098	0.448187	0.704472	-0.125888	0.023587	0.068847	-0.0664534	0.147936	0.314542	5
GUCA2A	GUCA2A__Neurology	-0.00426082	0.882097	0.943121	-0.0319607	0.343424	0.625448	0.125905	0.00149261	0.00813901	0.0617134	0.0381473	0.124935	9
GUSB	GUSB__Cardiometabolic	-0.0741877	0.0454746	0.199422	0.0582627	0.163996	0.410174	0.0599681	0.194281	0.345244	0.0214325	0.562119	0.73423	4
GZMA	GZMA__Inflammation	-0.0439522	0.286077	0.531184	0.0536937	0.236302	0.504036	-0.025401	0.620431	0.757609	0.0108303	0.796401	0.886296	4
GZMB	GZMB__Inflammation	-0.030303	0.472695	0.698478	0.050718	0.295201	0.566078	0.0873804	0.116421	0.239499	0.106394	0.0134006	0.0579096	5
HARS1	HARS1__Neurology	0.0085069	0.797165	0.901558	0.0534798	0.162556	0.408765	-0.0422526	0.346869	0.523617	0.0168778	0.632345	0.781896	5
HAVCR2	HAVCR2__Neurology	0.0157399	0.524356	0.738537	-0.0444946	0.181125	0.432455	0.0394361	0.290523	0.463105	0.000334321	0.987122	0.992143	2
HBEGF	HBEGF__Oncology	0.0209199	0.622387	0.79121	-0.086666	0.0554556	0.221656	0.0472499	0.380402	0.550343	0.0100179	0.825273	0.908551	2
HCG22	HCG22__Cardiometabolic_II	-0.0633534	0.16894	0.398686	0.0295927	0.551277	0.769937	-0.038242	0.51655	0.676036	-0.0564628	0.247776	0.446871	4
HEG1	HEG1__Inflammation_II	-0.0344727	0.17843	0.409918	-0.0325839	0.292071	0.564075	0.0132527	0.732851	0.83584	-0.0625367	0.0258487	0.0955683	3
HEPH	HEPH__Cardiometabolic_II	-0.0272107	0.24288	0.489066	-0.0332189	0.190562	0.441965	0.0248915	0.364141	0.539123	-0.0225453	0.345108	0.55171	3
HGF	HGF__Inflammation	0.0442972	0.0169103	0.10821	0.0826713	0.000120578	0.00285322	-0.0555757	0.0171399	0.0544467	0.0635095	0.000931594	0.00968712	1	Late - Upregulated
HGFAC	HGFAC__Inflammation_II	-0.0496181	0.122669	0.338928	-0.0272467	0.458707	0.707933	0.110609	0.0143207	0.047625	0.0271667	0.430739	0.6183	6
HIP1R	HIP1R__Neurology_II	0.0589248	0.122737	0.338928	-0.00141686	0.972375	0.980478	-0.0654703	0.157764	0.299123	-0.00642253	0.872496	0.938798	3
HLA-DRA	HLA-DRA__Inflammation	-0.0609247	0.121333	0.337601	0.0279898	0.529714	0.755378	0.158845	0.00211974	0.0108099	0.106194	0.00884907	0.0442786	4
HLA-E	HLA-E__Inflammation	-0.00154504	0.966999	0.984797	0.0314884	0.468742	0.717331	-0.0934	0.0512236	0.129191	-0.0386261	0.299899	0.497713	2
HMCN2	HMCN2__Inflammation_II	0.0306138	0.351062	0.592973	-0.0163767	0.650013	0.828492	0.0568446	0.213129	0.368887	0.0591772	0.103603	0.24846	3
HMOX1	HMOX1__Cardiometabolic	-0.0322754	0.308473	0.545981	-0.00756692	0.830605	0.91773	0.0242598	0.573206	0.721112	0.00693333	0.838572	0.917123	5
HMOX2	HMOX2__Neurology	0.151761	1.63996e-05	0.000909514	-0.0165367	0.661563	0.830179	-0.120892	0.00580796	0.0237129	-0.000725786	0.984988	0.990944	2	Early
HNMT	HNMT__Neurology	-0.033512	0.195839	0.4312	0.00796246	0.783446	0.891227	0.00112726	0.972721	0.983447	-0.0401651	0.136767	0.295035	5
HRC	HRC__Cardiometabolic_II	-0.0145989	0.646487	0.811003	0.0126649	0.69956	0.853278	0.00343723	0.930841	0.961917	0.0034067	0.921118	0.959013	3
HRG	HRG__Inflammation_II	-0.0875208	0.00362372	0.0468269	0.00217846	0.949637	0.970114	0.107639	0.0120713	0.0415166	0.0189303	0.555202	0.727337	6
HS6ST1	HS6ST1__Oncology	0.0157033	0.554914	0.755899	-0.0291596	0.327857	0.606923	0.0510396	0.139642	0.272792	0.039283	0.162993	0.335307	4
HS6ST2	HS6ST2__Inflammation_II	-0.0430524	0.180275	0.411571	-0.00186415	0.96124	0.975905	-0.0351789	0.43331	0.602266	-0.0975895	0.00177475	0.0153389	3
HSPA1A	HSPA1A__Inflammation	0.0260612	0.220836	0.459988	0.0672101	0.00789853	0.0593951	-0.0769089	0.00860326	0.03172	0.0165274	0.466856	0.652163	5
HSPA2	HSPA2__Oncology_II	0.105592	0.000505389	0.012012	-0.119784	0.000640014	0.0094651	0.0525813	0.15523	0.29558	0.0451072	0.13109	0.288034	3	Late - Downregulated
HSPB1	HSPB1__Cardiometabolic	-0.0154175	0.560017	0.756334	0.0216151	0.469118	0.717331	0.0690399	0.0607391	0.146989	0.0562255	0.0494383	0.146317	5
HSPB6	HSPB6__Oncology	0.00110386	0.968519	0.984797	-0.00539522	0.847984	0.924237	0.0976764	0.00505151	0.0210303	0.0693939	0.0238451	0.089909	5
HSPG2	HSPG2__Cardiometabolic	-0.0332857	0.121254	0.337601	-0.0285196	0.257352	0.528605	0.139642	1.55625e-05	0.000225148	0.0622319	0.00880046	0.0442015	2
HTRA2	HTRA2__Oncology	0.00871234	0.733477	0.873122	0.0120676	0.680311	0.843867	-0.028627	0.400698	0.571016	-0.000800089	0.976481	0.987611	4
HYAL1	HYAL1__Cardiometabolic	-0.014337	0.604031	0.781307	-0.0528351	0.10252	0.312124	0.136154	0.00017877	0.00150597	0.0527988	0.0556847	0.159734	1
HYOU1	HYOU1__Cardiometabolic	-0.00317549	0.842086	0.925529	-0.0305748	0.0867234	0.282914	0.0214561	0.299226	0.469657	-0.01754	0.300426	0.497967	1
ICAM1	ICAM1__Cardiometabolic	-0.00111947	0.965838	0.984797	0.00968952	0.750698	0.871187	0.0449334	0.164371	0.308305	0.0378322	0.141645	0.303603	2
ICAM2	ICAM2__Cardiometabolic	-0.00116905	0.95332	0.983619	-0.0527432	0.019356	0.115529	0.045566	0.0624632	0.149799	-0.0159397	0.431255	0.6183	2
ICAM3	ICAM3__Cardiometabolic	-0.019662	0.539925	0.748541	-0.0252245	0.471002	0.717775	0.0808567	0.0547931	0.136063	0.0149603	0.664223	0.802168	2
ICAM5	ICAM5__Cardiometabolic	0.0135818	0.658988	0.821267	-0.0612391	0.0699034	0.251463	-0.0768251	0.0488776	0.124629	-0.121455	0.000213546	0.00315811	1
ICOSLG	ICOSLG__Oncology	0.0374893	0.156489	0.386607	-0.1248	2.23234e-05	0.000793441	0.0524359	0.117461	0.240524	-0.031067	0.261043	0.457771	2	Late - Downregulated
IDS	IDS__Inflammation	-0.0207234	0.610172	0.784675	0.0164561	0.705665	0.854681	-0.113941	0.0185893	0.0582174	-0.0939309	0.0246476	0.0921514	4
IDUA	IDUA__Oncology	-0.0145303	0.733698	0.873122	-0.0367862	0.422017	0.68752	0.0291683	0.575522	0.72266	-0.0182695	0.679597	0.80867	4
IFI30	IFI30__Oncology_II	-0.0621546	0.0892228	0.293404	0.0595452	0.150657	0.38874	0.162386	0.000798117	0.0049873	0.148165	8.84283e-05	0.00170577	4
IFNAR1	IFNAR1__Oncology_II	0.0258078	0.435903	0.667801	-0.0430678	0.259896	0.533008	-0.0162486	0.718161	0.825451	-0.0296424	0.402525	0.599956	3
IFNGR1	IFNGR1__Inflammation	0.0329062	0.135959	0.360635	-0.0409147	0.0896724	0.290399	-0.0656885	0.00980552	0.035369	-0.063828	0.00446209	0.0283515	2
IFNGR2	IFNGR2__Neurology	0.0478762	0.159654	0.388267	0.036863	0.336243	0.617295	-0.155616	0.000189293	0.00158321	-0.071801	0.0398994	0.128586	4
IFNLR1	IFNLR1__Inflammation	-0.0848966	0.0112203	0.0858287	0.041179	0.280155	0.552464	0.0175865	0.676005	0.795707	-0.0138535	0.679256	0.80867	4
IFNW1	IFNW1__Cardiometabolic_II	0.0593458	0.138639	0.365065	-0.0318626	0.466341	0.715917	-0.148539	0.00266976	0.0128748	-0.136462	0.00129293	0.0122024	3
IGDCC4	IGDCC4__Cardiometabolic_II	-0.0313646	0.157198	0.386607	0.0606512	0.0145702	0.0932355	0.0326669	0.212932	0.368887	0.0602478	0.00582793	0.0343315	3
IGF1R	IGF1R__Oncology	0.0835497	0.000494353	0.0119634	-0.025278	0.353307	0.633512	-0.124011	2.56867e-05	0.00032874	-0.0676971	0.00663278	0.0372499	2
IGF2R	IGF2R__Neurology	0.0534193	0.00942257	0.0793762	-0.0414668	0.0772532	0.267771	-0.0436736	0.0714315	0.164206	-0.0289743	0.157987	0.32754	2
IGFBP1	IGFBP1__Cardiometabolic	0.0288033	0.335807	0.582738	0.0183175	0.564914	0.78079	-0.0312986	0.405303	0.57365	-0.000509279	0.98767	0.992143	1
IGFBP2	IGFBP2__Cardiometabolic	0.00176824	0.939628	0.9778	0.00708548	0.794668	0.893331	0.139956	2.81107e-05	0.000356337	0.117883	2.90598e-06	0.000175631	1
IGFBP3	IGFBP3__Cardiometabolic	0.0202314	0.519678	0.73428	-0.00760001	0.822353	0.914412	0.116128	0.0010671	0.00617528	0.0996754	0.00146038	0.0134679	2
IGFBP4	IGFBP4__Neurology	0.00937245	0.578824	0.767669	-0.0320113	0.0990442	0.307291	0.106001	4.82937e-06	8.24088e-05	0.0658322	0.00025734	0.00364382	1
IGFBP6	IGFBP6__Cardiometabolic	-0.0627959	0.00213629	0.0349647	0.0273456	0.25644	0.528311	0.105282	0.000671835	0.00434084	0.0574288	0.0111036	0.0512623	1
IGFBP7	IGFBP7__Cardiometabolic	-0.0276826	0.475295	0.698478	-0.0385773	0.359341	0.635326	0.115627	0.0194819	0.060024	0.0167703	0.683242	0.81053	1
IGFBPL1	IGFBPL1__Cardiometabolic	-0.0458409	0.0705695	0.255214	0.0714958	0.0129799	0.0863811	0.00634767	0.854461	0.914115	0.0253161	0.34726	0.55171	1
IGLC2	IGLC2__Inflammation_II	-0.0333568	0.346389	0.588817	-0.0540245	0.206221	0.467597	0.0921851	0.0764894	0.171682	-0.00448678	0.905155	0.953891	2
IGLON5	IGLON5__Oncology_II	0.00945431	0.749126	0.87849	-0.0222264	0.495058	0.735712	0.0578901	0.144235	0.277824	0.035683	0.271809	0.468623	3
IGSF21	IGSF21__Cardiometabolic_II	-0.0271116	0.354272	0.593875	0.0138223	0.652957	0.830179	-0.0710907	0.0479742	0.122796	-0.0847792	0.00733859	0.0393857	3
IGSF3	IGSF3__Oncology	-0.0207972	0.391498	0.6234	0.00444069	0.868584	0.933079	-0.0351686	0.20369	0.355789	-0.0510273	0.0295375	0.104006	4
IGSF8	IGSF8__Cardiometabolic	-0.0737737	0.0348494	0.17116	0.0667587	0.0810815	0.272524	-0.0301667	0.51191	0.671283	-0.0200733	0.589682	0.758325	1
IL10RB	IL10RB__Inflammation	-0.00203132	0.925436	0.97295	-0.056418	0.0237928	0.131403	-0.0185078	0.500613	0.666983	-0.0692451	0.00204052	0.0162631	2
IL12A_IL12B	IL12A_IL12B__Oncology	0.115569	0.0101532	0.0821029	-0.0713641	0.144244	0.382448	0.00802925	0.887321	0.935095	0.0381771	0.42055	0.611083	2
IL12B	IL12B__Inflammation	0.115569	0.0101532	0.0821029	-0.0713641	0.144244	0.382448	0.00802925	0.887321	0.935095	0.0381771	0.42055	0.611083	2
IL13RA1	IL13RA1__Oncology	0.029846	0.307253	0.545912	-0.0440033	0.161757	0.408765	0.0414819	0.240202	0.400936	0.0175953	0.565026	0.737303	2
IL15	IL15__Inflammation	-0.0151672	0.522902	0.737269	-0.0180413	0.536187	0.757204	0.0227618	0.50379	0.669708	-0.00348893	0.888746	0.950166	2
IL17D	IL17D__Inflammation	-0.0342987	0.22058	0.459988	0.0121437	0.706514	0.854681	0.143628	0.000224334	0.00180962	0.11167	0.000174324	0.0027622	1
IL17RA	IL17RA__Neurology	0.0199636	0.501835	0.721321	-0.0508128	0.151674	0.389727	-0.0166775	0.666631	0.789401	-0.0331433	0.265832	0.462975	2
IL17RB	IL17RB__Inflammation	-0.0306079	0.352447	0.593601	0.0539979	0.138329	0.373459	-0.0685151	0.0902974	0.198326	-0.0323189	0.338705	0.543152	4
IL18	IL18__Inflammation	-0.0397613	0.291621	0.537854	-0.0240576	0.560667	0.777341	0.00157506	0.972974	0.983447	-0.068764	0.0763242	0.196494	5
IL18BP	IL18BP__Cardiometabolic	0.0302257	0.0862688	0.289959	-0.0207959	0.317363	0.592441	0.0271652	0.242471	0.402404	0.0234603	0.196873	0.386731	2
IL18R1	IL18R1__Inflammation	0.0187682	0.574512	0.765479	-0.0818656	0.032463	0.159365	0.15479	0.0007123	0.00454171	0.0821954	0.0199995	0.0792241	4
IL19	IL19__Cardiometabolic	0.0370996	0.281655	0.527106	-0.186105	1.33796e-06	8.09466e-05	0.108941	0.0167446	0.0534462	-0.0351605	0.334817	0.541021	2	Late - Downregulated
IL1R1	IL1R1__Neurology	-0.00845171	0.697988	0.847647	-0.0328011	0.1906	0.441965	0.118017	0.000127358	0.00116905	0.0600607	0.0103011	0.0491426	2
IL1R2	IL1R2__Inflammation	-0.0642392	0.045409	0.199422	0.0491189	0.179604	0.432455	0.0474803	0.246033	0.406729	0.0289712	0.36442	0.56466	6
IL1RAP	IL1RAP__Neurology	0.0140746	0.675589	0.833822	-0.019805	0.604907	0.803524	0.032625	0.454197	0.618135	0.0417662	0.228308	0.422639	4
IL1RL2	IL1RL2__Inflammation	0.00775845	0.823875	0.918407	0.0312486	0.424357	0.689066	-0.0893768	0.0318078	0.087291	-0.0544154	0.117288	0.267771	4
IL1RN	IL1RN__Inflammation	-0.0569306	0.141618	0.370322	-0.00480889	0.915999	0.955896	0.0912792	0.0817392	0.182236	0.00660315	0.869311	0.936127	2
IL22	IL22__Oncology_II	-0.0169007	0.668609	0.829374	0.0422954	0.333458	0.614448	-0.0534781	0.278455	0.448154	-0.0476308	0.244666	0.444271	4
IL2RA	IL2RA__Cardiometabolic	0.0189119	0.613383	0.786583	-0.147813	0.000496854	0.00796762	0.182137	0.000202392	0.00166286	0.0184607	0.633859	0.781896	2	Late - Downregulated
IL34	IL34__Neurology	-0.00554164	0.89948	0.954711	0.0221792	0.638547	0.822759	0.018135	0.735518	0.837233	0.00771147	0.865388	0.933936	1
IL4R	IL4R__Inflammation	0.0204814	0.516765	0.732496	-0.0248251	0.452005	0.704472	0.0354568	0.366999	0.540997	0.0181436	0.598732	0.761866	2
IL5RA	IL5RA__Inflammation	0.0533007	0.208614	0.448353	-0.0844718	0.0733975	0.260512	0.132908	0.0142146	0.0474177	0.0950306	0.0314663	0.107943	1
IL6	IL6__Cardiometabolic	0.0299738	0.486004	0.706109	-0.110127	0.0200819	0.117382	0.127131	0.021331	0.0640893	0.0551702	0.220959	0.413057	1
IL6	IL6__Inflammation	0.0299738	0.486004	0.706109	-0.110127	0.0200819	0.117382	0.127131	0.021331	0.0640893	0.0551702	0.220959	0.413057	7
IL6	IL6__Neurology	0.0299738	0.486004	0.706109	-0.110127	0.0200819	0.117382	0.127131	0.021331	0.0640893	0.0551702	0.220959	0.413057	1
IL6	IL6__Oncology	0.0299738	0.486004	0.706109	-0.110127	0.0200819	0.117382	0.127131	0.021331	0.0640893	0.0551702	0.220959	0.413057	1
IL6R	IL6R__Cardiometabolic	0.0413506	0.157722	0.386607	-0.00467121	0.882506	0.940705	-0.0185176	0.577626	0.723205	0.0150011	0.611447	0.76777	2
IL6ST	IL6ST__Cardiometabolic	0.0231908	0.306734	0.545912	-0.00536611	0.832174	0.91773	-0.0655063	0.0168802	0.0537501	-0.045896	0.0476907	0.143937	1
IL7R	IL7R__Neurology	-0.0220612	0.533087	0.74839	0.0123012	0.754527	0.873212	0.0616727	0.189534	0.340092	0.0468699	0.21155	0.402247	4
IMMT	IMMT__Oncology_II	0.079689	0.0150048	0.102711	-0.000643031	0.985158	0.991453	-0.0836757	0.0242806	0.0704085	-0.0185441	0.585804	0.754797	3
IMPA1	IMPA1__Neurology	0.0614682	0.0453911	0.199422	0.033952	0.313778	0.588224	-0.147302	0.00014022	0.00126527	-0.0604829	0.0677509	0.180353	5
INHBB	INHBB__Inflammation_II	0.0199026	0.496538	0.718361	0.00822829	0.778207	0.888331	0.0472759	0.162082	0.305569	0.0466536	0.136114	0.294581	3
INPP1	INPP1__Oncology	0.0300694	0.385626	0.6234	0.0443078	0.223224	0.487866	-0.140519	0.0012783	0.00724008	-0.047877	0.208854	0.400713	5
ISLR2	ISLR2__Neurology	0.0966393	3.50761e-05	0.00150601	-0.0743183	0.00277119	0.0275258	-0.0698901	0.0148098	0.0488786	-0.0610795	0.0166993	0.0677645	2	Early
ISM2	ISM2__Cardiometabolic_II	-0.00554375	0.789476	0.898387	0.0341749	0.113878	0.330222	-0.0174329	0.498107	0.665325	0.0120032	0.597092	0.760712	3
ITGA5	ITGA5__Neurology	-0.0118553	0.742291	0.875709	-0.0297575	0.442799	0.700792	-0.029093	0.507112	0.669708	-0.0701426	0.0631332	0.172193	2
ITGAM	ITGAM__Neurology	0.217452	7.59949e-13	2.02298e-10	0.129194	0.000145486	0.00328207	-0.285489	4.88128e-13	2.95317e-11	0.0412013	0.229149	0.423198	5	Core
ITGB1	ITGB1__Cardiometabolic	0.0339239	0.188009	0.425174	-0.0906836	0.00207907	0.0223165	0.0141969	0.63151	0.766193	-0.0310692	0.209774	0.401162	2
ITGB2	ITGB2__Cardiometabolic	0.1697	5.11237e-12	1.13409e-09	0.145901	2.58696e-07	2.20316e-05	-0.200267	4.00984e-09	1.77903e-07	0.104309	0.00019851	0.00303697	5	Core
ITGB5	ITGB5__Oncology	-0.0125206	0.624352	0.792951	0.0131454	0.642175	0.824239	-0.0626724	0.0596445	0.145131	-0.0590791	0.0322372	0.10918	4
ITGBL1	ITGBL1__Cardiometabolic_II	-0.101429	0.00313105	0.0434191	0.105884	0.00606919	0.0472403	0.0294421	0.393252	0.562816	0.0405197	0.175739	0.355484	3
ITIH1	ITIH1__Inflammation_II	-0.0371499	0.10791	0.32015	-0.0175705	0.47978	0.725668	0.10241	0.000872924	0.00521014	0.0388033	0.123341	0.276376	3
ITIH4	ITIH4__Inflammation_II	-0.0375234	0.238701	0.486541	-0.02898	0.409449	0.682074	0.159962	0.000190318	0.00158321	0.0802328	0.0186287	0.0746832	6
ITIH5	ITIH5__Oncology_II	-0.0160166	0.68608	0.839205	0.00497159	0.905111	0.953088	0.0456556	0.356942	0.532015	0.0186398	0.661651	0.800477	3
ITM2A	ITM2A__Inflammation	0.0604013	0.0231867	0.131326	-0.111782	0.000333494	0.00599838	0.112241	0.00176071	0.00929961	0.0860595	0.00198827	0.0162631	2	Late - Downregulated
JAM2	JAM2__Neurology	0.0270437	0.227675	0.470553	-0.0618043	0.00603305	0.0472353	-0.0698905	0.00471216	0.020122	-0.0963488	4.56949e-05	0.000997048	2
JAM3	JAM3__Inflammation_II	-0.0461942	0.205328	0.443655	0.00348991	0.934058	0.962254	-0.0389171	0.439243	0.608358	-0.0977238	0.00829498	0.0425645	3
KAZALD1	KAZALD1__Oncology	-0.00926253	0.769316	0.888853	-0.0538363	0.132572	0.365012	0.081144	0.0592722	0.144755	0.0272831	0.421985	0.6125	1
KCNC4	KCNC4__Neurology_II	0.0434661	0.249675	0.49492	-0.0868373	0.0337944	0.162972	-0.000349521	0.9942	0.996446	-0.0542735	0.181324	0.364016	3
KDR	KDR__Oncology	-0.0393095	0.112085	0.324316	0.0152125	0.596946	0.802209	0.102892	0.00265231	0.0128748	0.0567448	0.0290604	0.103145	1
KHK	KHK__Cardiometabolic_II	0.0377108	0.297674	0.54264	0.0954389	0.0207649	0.118619	-0.0720504	0.130073	0.261152	0.0424097	0.267621	0.465017	4
KIAA0319	KIAA0319__Neurology_II	-0.0174061	0.438009	0.667801	-0.0156162	0.609563	0.80649	-0.0111816	0.769142	0.857393	-0.0343333	0.165489	0.33887	3
KIRREL2	KIRREL2__Neurology	0.0694126	0.0435326	0.197183	-0.0958073	0.012189	0.0823529	-0.038737	0.391198	0.561083	-0.0611822	0.0988242	0.238721	2
KIT	KIT__Cardiometabolic	-0.0227819	0.418496	0.649206	0.0025188	0.930837	0.961913	-0.00620126	0.843655	0.909234	-0.051598	0.0762048	0.196494	1
KITLG	KITLG__Cardiometabolic	0.0254936	0.142796	0.37137	-0.0389455	0.0504865	0.208688	0.0433276	0.0719622	0.165141	0.0203747	0.282003	0.476328	2
KLK1	KLK1__Oncology	0.0353668	0.419763	0.649656	-0.0243937	0.605518	0.803534	0.0108737	0.842148	0.908346	-0.00179875	0.968882	0.984637	1
KLK10	KLK10__Oncology	-0.00610618	0.810546	0.91118	-0.0129565	0.673984	0.839955	0.0465145	0.197925	0.349387	0.0287109	0.280509	0.47501	1
KLK11	KLK11__Oncology	0.0387282	0.376007	0.613316	-0.0183628	0.704557	0.854681	0.0414101	0.448603	0.614806	0.0377099	0.398155	0.595744	1
KLK13	KLK13__Oncology	-0.0345125	0.365196	0.603341	-0.105701	0.0113036	0.0784062	0.215684	7.96655e-06	0.000126652	0.0616506	0.11994	0.270577	1
KLK15	KLK15__Oncology_II	-0.0105177	0.785895	0.897106	-0.0318156	0.437424	0.696425	-0.0305576	0.508833	0.670134	-0.0802091	0.0469522	0.142873	3
KLK4	KLK4__Oncology	-0.00607596	0.865415	0.934378	0.0690549	0.0710511	0.253536	0.0966493	0.0368999	0.0985228	0.11162	0.00366847	0.0246603	2
KLK6	KLK6__Oncology	-0.00868069	0.760032	0.88382	0.0597683	0.057694	0.226521	0.0109757	0.7701	0.857582	0.0679722	0.0287106	0.10245	1
KLK7	KLK7__Inflammation_II	-0.0589184	0.105614	0.32015	0.0398317	0.343973	0.625448	-0.0829313	0.0953384	0.20667	-0.10969	0.00442925	0.0283515	4
KLK8	KLK8__Oncology	-0.0185178	0.59303	0.773088	0.0215904	0.575809	0.787798	-0.0268299	0.556191	0.707058	-0.0312532	0.400036	0.596915	1
KLKB1	KLKB1__Inflammation_II	-0.0500168	0.127342	0.345902	-0.0230706	0.516778	0.74561	0.130609	0.00270676	0.0129594	0.0558504	0.113071	0.263567	6
KLRB1	KLRB1__Inflammation	-0.00642054	0.865581	0.934378	0.0107467	0.79835	0.896712	-0.0359978	0.454004	0.618135	-0.0197666	0.617707	0.772618	2
KLRD1	KLRD1__Inflammation	-0.0218612	0.533601	0.74839	-0.00474813	0.906507	0.953116	0.0141038	0.766445	0.85582	-0.0199634	0.59354	0.759277	1
KRT18	KRT18__Oncology	-0.0265304	0.542663	0.749258	0.00632381	0.892331	0.946514	0.0711287	0.192175	0.343336	0.0587865	0.198066	0.388255	5
KYAT1	KYAT1__Cardiometabolic	0.0980175	0.000462666	0.0114039	0.0375144	0.231231	0.498007	-0.19877	2.54019e-09	1.16586e-07	-0.0700979	0.0144679	0.0617204	4
KYNU	KYNU__Inflammation	-0.00230166	0.950876	0.983619	-0.0493077	0.232838	0.500094	-0.0765294	0.114611	0.236496	-0.105383	0.00828238	0.0425645	5
L1CAM	L1CAM__Oncology	0.0595124	0.0273397	0.148356	-0.0209243	0.451667	0.704472	-0.134927	1.90517e-05	0.000269285	-0.118607	4.1184e-05	0.000932365	1
L3HYPDH	L3HYPDH__Cardiometabolic_II	0.043075	0.148131	0.377705	0.0382435	0.239801	0.509051	-0.0561689	0.132336	0.264474	0.0139391	0.661595	0.800477	5
LACTB2	LACTB2__Cardiometabolic	0.045404	0.0967818	0.304383	0.0896885	0.0047518	0.0390884	-0.0920849	0.0177766	0.0559353	0.0504862	0.0959607	0.23364	5
LAIR1	LAIR1__Inflammation	0.0145222	0.58612	0.769044	-0.00919114	0.777646	0.888331	-0.055752	0.143087	0.276013	-0.0206461	0.477197	0.662304	2
LAIR2	LAIR2__Neurology	0.0448215	0.298465	0.54264	-0.0385945	0.405706	0.677533	-0.142331	0.007973	0.0303202	-0.141694	0.001945	0.0162631	2
LAMA4	LAMA4__Inflammation	-0.0344617	0.144938	0.371701	0.0246763	0.357757	0.634618	0.058414	0.0652333	0.154456	0.039686	0.111634	0.262055	1
LAMB1	LAMB1__Cardiometabolic_II	-0.0154922	0.678528	0.836223	0.058902	0.163076	0.408765	0.0680559	0.165838	0.310014	0.0919185	0.0166975	0.0677645	4
LAMP1	LAMP1__Cardiometabolic_II	-0.0697142	0.0646655	0.245179	0.126658	0.00253348	0.0261401	-0.0937656	0.023247	0.0681537	0.00991997	0.769466	0.86573	4
LAMP2	LAMP2__Neurology	0.0504175	0.100629	0.312937	-0.00253142	0.941331	0.966753	-0.062897	0.0968634	0.20828	0.00259838	0.93492	0.966132	4
LAYN	LAYN__Neurology	0.0588952	0.0480043	0.206776	-0.108235	0.00179829	0.0203596	-0.0141614	0.717783	0.825451	-0.0316081	0.312673	0.512522	2
LBR	LBR__Neurology	0.00650064	0.845484	0.926033	-0.00645863	0.873762	0.935621	-0.0247236	0.625359	0.762228	0.00423425	0.909456	0.95615	5
LCAT	LCAT__Inflammation_II	-0.0592777	0.00611591	0.062331	0.0197346	0.415168	0.684752	0.0375332	0.196113	0.347867	-0.0136511	0.550563	0.72517	3
LCN2	LCN2__Cardiometabolic	-0.0262926	0.437763	0.667801	-0.0288871	0.475799	0.721286	0.129075	0.00656082	0.0258357	0.0540966	0.112722	0.263263	2
LCP1	LCP1__Cardiometabolic_II	-0.0378377	0.197778	0.434393	-0.000476055	0.988218	0.991453	0.0738198	0.0629236	0.150632	0.0379345	0.23147	0.426713	3
LDLR	LDLR__Cardiometabolic	-0.0444237	0.0791923	0.272126	-0.103689	0.00021898	0.00455409	0.0594224	0.0741991	0.167672	-0.0697616	0.0096399	0.0474191	2	Late - Downregulated
LECT2	LECT2__Cardiometabolic_II	-0.0414744	0.265654	0.508572	0.0161285	0.694881	0.849667	0.0330902	0.504439	0.669708	-0.00989474	0.802281	0.889123	3
LEFTY2	LEFTY2__Oncology	0.0212494	0.556141	0.755899	-0.00910957	0.815362	0.908917	0.126347	0.00496788	0.0209528	0.13772	0.000287944	0.00390671	1
LEG1	LEG1__Inflammation_II	-0.103616	0.0188597	0.114882	-0.0127202	0.790384	0.892976	-0.075618	0.173156	0.320099	-0.143819	0.00168651	0.0147681	6
LEPR	LEPR__Cardiometabolic	0.0155844	0.682065	0.838254	-0.0437782	0.301751	0.576228	0.0336446	0.498369	0.665325	0.0257162	0.522802	0.70005	2
LGALS1	LGALS1__Cardiometabolic	0.00353417	0.856482	0.932879	-0.0122448	0.593999	0.801025	0.0898063	0.00120091	0.00686013	0.05724	0.00621419	0.0359613	1
LGALS3	LGALS3__Cardiometabolic	-0.0212668	0.378358	0.615642	-0.0276259	0.362558	0.636884	0.0321905	0.355258	0.530971	-0.0133126	0.585242	0.754797	2
LGALS3BP	LGALS3BP__Inflammation_II	-0.0268996	0.266077	0.508572	-0.0374436	0.171097	0.421569	0.0355556	0.274179	0.443475	-0.0224998	0.385202	0.584611	3
LGALS4	LGALS4__Inflammation	-0.0463639	0.105938	0.32015	-0.0377097	0.272633	0.545122	0.143951	0.000811759	0.00502535	0.0430597	0.159984	0.331164	1
LGALS7_LGALS7B	LGALS7_LGALS7B__Oncology	-0.049482	0.263147	0.506208	-0.0100112	0.837229	0.917917	0.0181007	0.747164	0.842775	-0.0302023	0.5107	0.689674	5
LGALS8	LGALS8__Neurology	0.0557936	0.0317753	0.163191	0.0211002	0.474441	0.720869	-0.144685	7.53915e-06	0.000122373	-0.0600882	0.0260965	0.0959548	5
LGALS9	LGALS9__Inflammation	0.00302911	0.886148	0.946599	0.0139498	0.575409	0.787798	0.0540709	0.073904	0.16729	0.0586573	0.011346	0.0517174	2
LGMN	LGMN__Inflammation	-0.0466541	0.256528	0.500643	0.0392899	0.37363	0.642508	0.02381	0.632694	0.766256	0.0164391	0.695086	0.818725	1
LHPP	LHPP__Inflammation	0.0693644	0.0108182	0.0842049	0.0490699	0.117602	0.338075	-0.166259	1.65921e-06	3.51189e-05	-0.0277428	0.332738	0.538777	5
LIF	LIF__Neurology	-0.0604715	0.128337	0.347188	-0.0365018	0.416202	0.684752	0.0683513	0.190104	0.340092	-0.0172626	0.673369	0.805695	5
LIFR	LIFR__Inflammation	0.00525338	0.829445	0.919692	0.0346585	0.185103	0.437606	-0.00219192	0.939034	0.967709	0.0299304	0.235761	0.433423	1
LILRA2	LILRA2__Neurology	0.0432045	0.137384	0.363535	0.0483441	0.150513	0.38874	-0.0283532	0.493546	0.660875	0.0813536	0.0107216	0.0505239	2
LILRA3	LILRA3__Cardiometabolic_II	-0.0113885	0.77668	0.892809	0.00910594	0.833375	0.91773	0.100414	0.0536091	0.134124	0.0694349	0.103846	0.248596	6
LILRA5	LILRA5__Cardiometabolic	-0.0399143	0.252588	0.496987	0.0103682	0.788531	0.891703	0.147933	0.00121109	0.00688871	0.0877936	0.0158507	0.0661357	2
LILRA6	LILRA6__Cardiometabolic_II	0.0103293	0.789915	0.898387	0.0924358	0.023056	0.1284	-0.0292899	0.525569	0.683805	0.0760099	0.0605671	0.168298	2
LILRB1	LILRB1__Cardiometabolic	0.0747498	0.00332664	0.0456469	-0.0291437	0.352449	0.633512	-0.0333119	0.367033	0.540997	0.0326856	0.236245	0.433714	2
LILRB2	LILRB2__Cardiometabolic	0.0418694	0.142933	0.37137	0.00652464	0.832337	0.91773	0.0327604	0.365838	0.540433	0.0598621	0.0507006	0.14864	2
LILRB4	LILRB4__Inflammation	0.0385581	0.307363	0.545912	0.0881275	0.0297062	0.149204	-0.0336189	0.481754	0.646386	0.0941864	0.0209737	0.0813878	1
LILRB5	LILRB5__Cardiometabolic	0.0303115	0.433143	0.66572	-0.0160005	0.70006	0.853278	0.0213935	0.661662	0.788426	0.0192999	0.63916	0.783618	2
LMOD1	LMOD1__Cardiometabolic_II	-0.00963891	0.709092	0.854119	0.0436962	0.161979	0.408765	-0.0170595	0.64368	0.769065	0.0227143	0.398804	0.595744	5
LMOD1	LMOD1__Inflammation_II	-0.00963891	0.709092	0.854119	0.0436962	0.161979	0.408765	-0.0170595	0.64368	0.769065	0.0227143	0.398804	0.595744	5
LMOD1	LMOD1__Neurology_II	-0.00963891	0.709092	0.854119	0.0436962	0.161979	0.408765	-0.0170595	0.64368	0.769065	0.0227143	0.398804	0.595744	5
LMOD1	LMOD1__Oncology_II	-0.00963891	0.709092	0.854119	0.0436962	0.161979	0.408765	-0.0170595	0.64368	0.769065	0.0227143	0.398804	0.595744	5
LPA	LPA__Inflammation_II	-0.00383286	0.929077	0.97485	-0.00597885	0.900314	0.949539	0.0757748	0.17769	0.325317	0.0720683	0.11338	0.263827	6
LPL	LPL__Cardiometabolic	0.0773249	0.00436793	0.0524426	-0.00540449	0.849243	0.924237	-0.133359	0.000170612	0.00145567	-0.0581595	0.0587927	0.165091	1
LPO	LPO__Neurology	0.0210003	0.575663	0.765744	0.0595185	0.1455	0.383269	-0.226308	3.398e-07	9.89033e-06	-0.154038	6.24962e-05	0.00129973	4
LRFN2	LRFN2__Neurology_II	0.0651856	0.0490429	0.209218	-0.0863816	0.0148745	0.0938292	-0.0611041	0.139205	0.272792	-0.0934942	0.00827389	0.0425645	3
LRG1	LRG1__Inflammation_II	-0.0220257	0.549697	0.752723	-0.0466211	0.26672	0.538024	0.188791	0.000196362	0.00162334	0.113002	0.00366159	0.0246603	6
LRIG1	LRIG1__Oncology	-0.0307059	0.302677	0.54264	0.0908569	0.00435684	0.036936	-0.0725267	0.0351919	0.0948188	0.000759669	0.980032	0.987693	4
LRP1	LRP1__Oncology	0.0677554	0.00588317	0.0611757	0.0536282	0.0526118	0.215465	-0.135453	3.95483e-06	6.92615e-05	-0.0169643	0.495659	0.675945	4
LRP11	LRP11__Cardiometabolic	0.018884	0.302426	0.54264	-0.0407709	0.0452564	0.194471	-0.0051051	0.818125	0.895497	-0.0328796	0.0802881	0.204328	1
LRPAP1	LRPAP1__Neurology	0.00426373	0.829865	0.919692	-0.0247025	0.237094	0.504915	-0.0013899	0.954589	0.974709	-0.0232328	0.279195	0.473988	1
LRRN1	LRRN1__Inflammation	0.0470029	0.042666	0.195149	-0.0434463	0.0765802	0.266828	-0.10073	0.000226635	0.00181718	-0.107323	1.40906e-05	0.00050688	2
LRTM2	LRTM2__Neurology_II	0.00329882	0.910206	0.962909	-0.102235	0.00260027	0.0262194	0.0555581	0.174324	0.32181	-0.0327116	0.30213	0.500168	3
LTA	LTA__Inflammation	0.0428229	0.3333	0.580657	0.0869933	0.0745511	0.261814	-0.16003	0.00447463	0.0193368	-0.0360408	0.439208	0.623226	2
LTBP2	LTBP2__Cardiometabolic	-0.00811123	0.70017	0.848748	0.0116402	0.650469	0.828492	0.126573	5.68062e-05	0.000640764	0.0915384	4.0872e-05	0.000932365	1
LTBP3	LTBP3__Oncology	0.0527318	0.0301428	0.158225	-0.0465575	0.0832628	0.276366	-0.0478636	0.133869	0.267136	-0.0495606	0.0668961	0.179152	2
LTBR	LTBR__Inflammation	0.0126054	0.532531	0.74839	-0.0505808	0.0357865	0.167992	0.00751592	0.772119	0.857838	-0.0140831	0.486761	0.669297	2
LUZP2	LUZP2__Oncology_II	0.0242973	0.419213	0.64956	-0.0188812	0.611895	0.80705	-0.0435214	0.353994	0.530593	-0.0466643	0.189839	0.378825	3
LY6D	LY6D__Inflammation	0.0100908	0.752112	0.880441	-0.019402	0.636779	0.822759	0.0921549	0.0483222	0.123449	0.0570785	0.0788806	0.201904	2
LY75	LY75__Inflammation	0.038074	0.274238	0.5207	-0.00262583	0.947192	0.970114	0.148732	0.000961773	0.00563929	0.158355	1.03442e-05	0.000404945	4
LY9	LY9__Inflammation	-0.017923	0.609014	0.783943	-0.0344324	0.390045	0.660494	0.0924604	0.0592541	0.144755	0.0454562	0.228198	0.422639	2
LYPD3	LYPD3__Oncology	-0.0329288	0.352558	0.593601	0.0344081	0.404038	0.676054	0.0430654	0.382546	0.551645	0.034114	0.372984	0.571938	4
LYVE1	LYVE1__Inflammation_II	-0.015574	0.556533	0.755899	-0.104582	0.000505185	0.00800478	-0.00723292	0.830877	0.902293	-0.134748	9.83257e-07	9.01458e-05	2	Late - Downregulated
LYZL2	LYZL2__Oncology_II	0.0284674	0.506364	0.72387	0.00881978	0.855471	0.926195	-0.0352546	0.531104	0.687172	-0.0194007	0.666759	0.803127	3
M6PR	M6PR__Cardiometabolic_II	0.0377074	0.377058	0.614277	0.0724021	0.115369	0.332374	-0.141837	0.00680611	0.0266439	-0.0355199	0.427581	0.616579	4
MAG	MAG__Neurology_II	-0.037641	0.26371	0.50649	-0.0096336	0.791289	0.892976	0.105292	0.0155386	0.0504435	0.054293	0.13062	0.287841	3
MAMDC2	MAMDC2__Cardiometabolic_II	-0.059944	0.0140391	0.0981995	0.101716	0.0002049	0.00439873	0.107942	0.000361728	0.00268972	0.120854	6.07999e-07	8.85126e-05	3	Late - Upregulated
MAN1A2	MAN1A2__Cardiometabolic_II	0.0289414	0.22051	0.459988	-0.0472892	0.0672776	0.245333	-0.0875104	0.00432351	0.0187446	-0.0901947	0.00048543	0.00576881	3
MAN2B2	MAN2B2__Cardiometabolic_II	-0.0632921	0.10743	0.32015	0.0550204	0.209816	0.469857	0.0146264	0.776605	0.861238	0.0299424	0.464761	0.65047	4
MANEAL	MANEAL__Oncology_II	0.0655098	0.0650186	0.245179	-0.0780424	0.0360542	0.16838	0.00557755	0.897385	0.941229	-0.0403734	0.292062	0.487062	3
MANF	MANF__Inflammation	-0.0156756	0.506855	0.72387	0.0855388	0.00136971	0.0165735	-0.0672779	0.0224707	0.0664383	-0.00882151	0.716949	0.829791	1
MANSC1	MANSC1__Oncology	0.0411483	0.0341703	0.170321	-0.0789407	0.00025049	0.00483191	-0.0313497	0.2116	0.367675	-0.0904215	3.31018e-05	0.000838601	1	Late - Downregulated
MAP2K1	MAP2K1__Oncology_II	0.125471	2.86172e-05	0.00131343	0.180021	1.87409e-08	3.44947e-06	-0.186102	2.03384e-07	6.29543e-06	0.087717	0.00677112	0.0377086	5	Core
MAPT	MAPT__Neurology	0.280248	3.06494e-19	4.07944e-16	0.227615	2.60411e-11	1.73303e-08	-0.452551	1.69823e-32	2.26034e-29	-0.037832	0.286018	0.481886	5	Core
MARCO	MARCO__Cardiometabolic	-0.050494	0.0646999	0.245179	0.0191524	0.532954	0.75625	0.139759	0.000255272	0.00199863	0.0927252	0.00157119	0.0141301	1
MARS1	MARS1__Inflammation_II	0.00496716	0.804646	0.907614	0.0805217	0.000712782	0.0102279	-0.0366884	0.224404	0.382974	0.0404781	0.0722151	0.190086	3
MATN2	MATN2__Inflammation	-0.0443442	0.0887923	0.293257	0.00157976	0.958251	0.973612	0.101054	0.00552307	0.0227592	0.0664833	0.0172599	0.0696149	1
MATN3	MATN3__Neurology	0.0125363	0.559069	0.756334	-0.0150545	0.54327	0.762895	0.0822747	0.00649824	0.0256651	0.0778293	0.000856798	0.00927153	1
MB	MB__Cardiometabolic	0.0176467	0.553205	0.754421	0.013523	0.695182	0.849667	0.0586252	0.139778	0.272792	0.0825624	0.00823862	0.0425645	5
MBL2	MBL2__Inflammation_II	-0.0371953	0.344632	0.588817	0.00422077	0.91947	0.955896	0.150846	0.00266771	0.0128748	0.0899553	0.0319108	0.10835	6
MCAM	MCAM__Cardiometabolic	0.000880757	0.974139	0.987254	-0.0534574	0.0628955	0.236757	-0.0435302	0.177061	0.324612	-0.109565	0.000169774	0.00272252	1
MCFD2	MCFD2__Cardiometabolic	0.0564406	0.0541801	0.220531	-0.0127254	0.711949	0.855468	-0.0661367	0.092238	0.200931	0.000338431	0.991193	0.993096	1
MDGA1	MDGA1__Neurology	-0.0773576	0.005575	0.0598414	0.106244	0.00063248	0.0094651	-0.024801	0.474513	0.637957	-0.0137014	0.628912	0.778681	4	Late - Upregulated
MDH1	MDH1__Inflammation_II	0.149342	6.26267e-09	8.33561e-07	0.0971903	0.00111597	0.0142822	-0.284417	1.1462e-17	2.17942e-15	-0.0596183	0.0303423	0.105171	5	Early
MDK	MDK__Oncology	0.0195487	0.512612	0.727385	0.0158506	0.653643	0.830179	-0.0243319	0.561734	0.710183	0.0221846	0.490357	0.672579	4
MEGF10	MEGF10__Inflammation	0.00171052	0.943856	0.979932	-0.0030629	0.913099	0.955452	-0.042396	0.175218	0.32286	-0.0265955	0.287167	0.4826	1
MEGF11	MEGF11__Cardiometabolic_II	-0.0461095	0.11627	0.331383	0.0600302	0.0376114	0.172368	-0.0782205	0.0248147	0.071182	-0.0805119	0.0128241	0.0563331	3
MEGF9	MEGF9__Cardiometabolic	0.0521985	0.0292709	0.155838	-0.110912	2.26527e-05	0.000793441	-0.0512966	0.0647197	0.153825	-0.12078	9.14941e-07	9.01458e-05	2	Late - Downregulated
MELTF	MELTF__Cardiometabolic_II	0.0135485	0.685978	0.839205	0.00431344	0.903101	0.951724	-0.0967033	0.008097	0.030404	-0.0769523	0.021359	0.0824023	4
MENT	MENT__Inflammation_II	0.00880736	0.738891	0.874354	-0.015769	0.617627	0.809913	0.0324639	0.405882	0.57365	0.0237559	0.404546	0.600964	3
MEPE	MEPE__Inflammation	0.0608928	0.0390233	0.184184	-0.103663	0.00414054	0.0360199	0.150827	0.000459801	0.00323807	0.0754294	0.0154264	0.0649765	1
MERTK	MERTK__Inflammation	-0.0109539	0.738184	0.874354	-0.0214971	0.519772	0.747102	-0.0266325	0.521927	0.681063	-0.0720164	0.0494695	0.146317	1
MESD	MESD__Neurology	0.0246388	0.253534	0.496987	-0.0332442	0.179747	0.432455	0.00267094	0.924395	0.958232	-0.0194465	0.394272	0.592298	2
MET	MET__Cardiometabolic	0.0256842	0.190611	0.427185	-0.0874837	7.69127e-05	0.00217648	0.0487339	0.0399342	0.104837	-0.0110298	0.575023	0.746688	2	Late - Downregulated
METAP2	METAP2__Oncology	0.084238	0.00613476	0.062331	0.022561	0.498363	0.737843	-0.0555838	0.161624	0.305137	0.064112	0.0586603	0.165067	5
MFAP4	MFAP4__Inflammation_II	-0.110284	0.0151471	0.102711	0.0840798	0.0865497	0.282914	-0.0384456	0.506516	0.669708	-0.0728405	0.123689	0.276523	3
MFGE8	MFGE8__Neurology	0.0162502	0.64549	0.810781	-0.0893766	0.0170554	0.104612	-0.0353567	0.382178	0.551645	-0.105247	0.0031058	0.0224161	4
MIA	MIA__Oncology	-0.0645109	0.0939162	0.299766	0.107684	0.00853231	0.0634442	0.00200655	0.96844	0.982684	0.0185744	0.654469	0.799173	1
MICB_MICA	MICB_MICA__Inflammation	-0.0317874	0.455094	0.685216	0.043284	0.352106	0.633512	0.0300886	0.573897	0.7213	0.0109531	0.805233	0.891652	4
MIF	MIF__Neurology	0.0815428	0.000168367	0.00521154	0.146519	8.14674e-08	9.85755e-06	-0.241779	2.56251e-17	4.26337e-15	-0.0094185	0.660843	0.800477	5	Core
MILR1	MILR1__Inflammation	0.0666646	0.00777335	0.0695339	-0.015583	0.557824	0.775015	0.0371819	0.253654	0.417321	0.0716545	0.0101039	0.048903	2
MITD1	MITD1__Neurology	-0.0842107	0.0659945	0.245536	0.0561166	0.24972	0.51853	0.0468736	0.407025	0.573888	0.00613725	0.898138	0.950433	5
MME	MME__Oncology	-0.0406102	0.263182	0.506208	0.062425	0.122551	0.348538	0.0608132	0.201225	0.353559	0.0689403	0.0722641	0.190086	4
MMP1	MMP1__Inflammation	-0.000973576	0.981678	0.989552	-0.0520469	0.264083	0.536132	-0.0337987	0.521553	0.681063	-0.0973408	0.0267662	0.0976051	5
MMP10	MMP10__Inflammation	0.0349666	0.241449	0.488513	0.216903	1.77564e-09	5.90844e-07	-0.143492	0.000465072	0.00325795	0.0834752	0.00834661	0.0425645	5	Late - Upregulated
MMP12	MMP12__Oncology	0.0195506	0.588256	0.769881	0.0188266	0.661773	0.830179	0.0435438	0.357416	0.532126	0.0422236	0.24729	0.446598	5
MMP3	MMP3__Neurology	-0.00688217	0.805795	0.908139	0.0250412	0.45631	0.707865	-0.0325759	0.403642	0.572758	-0.00903224	0.753815	0.853169	2
MMP7	MMP7__Cardiometabolic	-0.0438274	0.264147	0.5066	0.0444927	0.313145	0.587865	0.0713989	0.170115	0.315792	0.0640417	0.117165	0.267771	4
MMP8	MMP8__Neurology	0.00793139	0.846566	0.926033	0.031879	0.485914	0.730916	0.00175523	0.974581	0.983447	0.0351103	0.429973	0.6183	5
MNDA	MNDA__Cardiometabolic	-0.0263878	0.51074	0.725502	-0.00640052	0.888754	0.944833	-0.0357579	0.505491	0.669708	-0.0462443	0.276509	0.472235	5
MOCS2	MOCS2__Inflammation_II	0.0262727	0.154466	0.38573	0.00963505	0.658542	0.830179	-0.100456	0.000394016	0.00288151	-0.0632856	0.00341086	0.023726	3
MOG	MOG__Oncology	0.00736223	0.87212	0.936878	0.0541263	0.245555	0.514698	0.047208	0.379951	0.550343	0.0437674	0.360434	0.562625	1
MRC1	MRC1__Inflammation_II	0.0433317	0.120632	0.337601	-0.109365	0.000471358	0.00765094	0.0472432	0.196304	0.347867	-0.0368737	0.215968	0.408315	2	Late - Downregulated
MSLN	MSLN__Oncology	0.0835982	0.0318779	0.163191	-0.136999	0.00140136	0.0166537	0.0653537	0.192666	0.343752	0.00719372	0.859789	0.930389	1
MSMB	MSMB__Cardiometabolic	-0.0413038	0.272646	0.518417	-0.0629185	0.139512	0.373623	0.071118	0.140769	0.27395	-0.0444651	0.247147	0.446598	2
MSR1	MSR1__Neurology	-0.000669945	0.978284	0.98801	-0.0243044	0.41281	0.684022	0.113583	0.000851032	0.00514875	0.0713113	0.00463289	0.0288149	2
MSRA	MSRA__Oncology	-0.0290499	0.449967	0.679802	0.102164	0.0161302	0.0993946	-0.0357219	0.447306	0.614411	0.0200743	0.605664	0.763906	5
MST1	MST1__Inflammation_II	-0.0518567	0.163719	0.394969	0.0493321	0.227991	0.495843	0.121016	0.0126228	0.0430794	0.0867488	0.0260974	0.0959548	6
MSTN	MSTN__Cardiometabolic	0.0247641	0.540014	0.748541	-0.00206002	0.962816	0.976026	0.0102724	0.837815	0.905139	0.0402627	0.335884	0.541021	4
MXRA8	MXRA8__Inflammation_II	-0.0645989	0.0269953	0.148356	0.00920605	0.801309	0.897149	0.0279168	0.523227	0.682092	-0.0425166	0.12489	0.27789	8
MYDGF	MYDGF__Cardiometabolic_II	-0.000762115	0.979103	0.98801	-0.0048507	0.876411	0.93695	-0.0683032	0.0223283	0.0661892	-0.0798115	0.00412861	0.0269372	3
MYH9	MYH9__Cardiometabolic_II	-0.041193	0.318204	0.558512	0.0181391	0.685708	0.848213	-0.0433939	0.404914	0.57365	-0.0662608	0.125141	0.27789	5
MYL3	MYL3__Cardiometabolic_II	-0.0228301	0.56639	0.76225	0.00853709	0.846793	0.924237	0.025779	0.615936	0.754195	-0.0182547	0.660345	0.800477	5
MYOC	MYOC__Neurology	-0.0716656	0.0307274	0.159758	0.0412801	0.266077	0.538024	0.0794192	0.0783567	0.175577	0.0330359	0.348955	0.55171	1
MYOM3	MYOM3__Inflammation_II	-0.0419193	0.297928	0.54264	0.0300523	0.498203	0.737843	-0.0052498	0.920553	0.95683	-0.0252998	0.551007	0.72517	6
MZB1	MZB1__Inflammation	-0.0725076	0.0441349	0.198458	-0.0390413	0.326314	0.60584	0.18725	0.000108526	0.00101724	0.0405353	0.288015	0.483099	2
NAAA	NAAA__Neurology	-0.0670328	0.0625464	0.244133	0.042289	0.27678	0.551349	-0.0105785	0.818827	0.895529	-0.0206791	0.592115	0.759277	4
NADK	NADK__Cardiometabolic	-0.0202085	0.500951	0.720828	0.109196	0.000987242	0.0128825	-0.111489	0.00623973	0.0250909	-0.0149284	0.649603	0.79542	5
NAGPA	NAGPA__Inflammation_II	-0.019857	0.478533	0.69992	0.0150932	0.656927	0.830179	-0.0581241	0.139366	0.272792	-0.0705396	0.0112044	0.0514244	3
NBL1	NBL1__Oncology	-0.0232688	0.412391	0.642881	0.0684864	0.0241515	0.131744	-0.0123815	0.726668	0.831639	0.0247395	0.416295	0.609559	4
NCAM1	NCAM1__Cardiometabolic	0.0316288	0.112015	0.324316	-0.059276	0.00719713	0.0547393	-0.00246758	0.918614	0.955962	-0.0347517	0.0941417	0.230864	2
NCAM2	NCAM2__Neurology	0.0313285	0.150165	0.380704	-0.0536992	0.0281827	0.145622	-0.00544613	0.830365	0.902293	-0.0294617	0.175726	0.355484	2
NCAN	NCAN__Neurology	-0.0740412	0.102381	0.316904	0.00880817	0.857584	0.92725	0.0767203	0.1784	0.325986	-0.000195787	0.996728	0.996728	1
NCR3LG1	NCR3LG1__Oncology_II	-0.0161618	0.508261	0.724299	-0.0644732	0.0291612	0.14758	0.0214538	0.554865	0.706048	-0.0658284	0.0156111	0.0655468	3
NCS1	NCS1__Oncology	0.0300001	0.136017	0.360635	-0.0198763	0.362703	0.636884	-0.0301696	0.26308	0.429117	-0.0163704	0.46864	0.652469	1
NDRG1	NDRG1__Neurology	0.0809687	0.020316	0.119649	-0.0172302	0.634303	0.822759	-0.0329808	0.426943	0.596998	0.0340902	0.363063	0.563212	2
NDST1	NDST1__Oncology_II	0.0941574	0.00353045	0.046525	-0.109202	0.00247873	0.0257749	0.010038	0.809969	0.888827	-0.017495	0.611004	0.76777	3
NECTIN1	NECTIN1__Inflammation_II	0.0357705	0.297548	0.54264	-0.0631209	0.0970443	0.30392	-0.0522679	0.256402	0.420804	-0.0867214	0.0206444	0.0807357	3
NECTIN2	NECTIN2__Cardiometabolic	-0.00969678	0.571331	0.764263	-0.0229569	0.216604	0.478495	0.0217848	0.32965	0.507972	-0.00818627	0.659529	0.800477	1
NECTIN4	NECTIN4__Oncology	0.00591868	0.854293	0.931256	-0.126825	0.000382681	0.00661491	0.159817	8.36156e-05	0.000836785	0.00275139	0.934504	0.966132	2	Late - Downregulated
NEFL	NEFL__Neurology	0.0456121	0.0915567	0.296909	0.222807	4.33937e-11	1.92523e-08	0.127562	0.00788517	0.0300721	0.29591	1.52585e-19	1.01545e-16	5	Late - Upregulated
NELL1	NELL1__Oncology	0.0896466	0.00241806	0.0369789	-0.115393	0.000266217	0.00497367	-0.0990103	0.00351432	0.0161295	-0.150185	8.31507e-07	9.01458e-05	2	Late - Downregulated
NELL2	NELL2__Inflammation	-0.0611477	0.0630147	0.244526	0.119299	0.000862415	0.0117598	0.102103	0.0112866	0.0395329	0.158348	3.61378e-06	0.000200414	1
NENF	NENF__Oncology_II	0.0768689	0.0235079	0.13258	-0.0615866	0.0930735	0.297791	-0.0324324	0.443881	0.611402	-0.0364896	0.320129	0.523454	3
NEO1	NEO1__Neurology_II	0.0470215	0.144332	0.371701	-0.0755886	0.0558324	0.222494	0.0299588	0.53075	0.687172	0.00798859	0.822413	0.906624	3
NFASC	NFASC__Inflammation	-0.0492224	0.119894	0.337601	0.0277999	0.427087	0.689066	-0.0120216	0.764531	0.855118	-0.0296484	0.366966	0.567284	4
NGFR	NGFR__Cardiometabolic_II	0.045323	0.158265	0.387225	-0.0886737	0.022084	0.12455	0.121076	0.00948091	0.034291	0.104314	0.00239567	0.0183879	2
NHLRC3	NHLRC3__Inflammation_II	-0.0643153	0.0521806	0.215147	0.0494175	0.198665	0.456002	-0.0233797	0.604896	0.747795	-0.0353887	0.287008	0.4826	4
NID1	NID1__Cardiometabolic	-0.0139828	0.468691	0.693912	-0.000691583	0.975061	0.982442	0.0817702	0.00227573	0.0114302	0.0570432	0.00579318	0.0343315	1
NID2	NID2__Neurology	-0.0568544	0.0440118	0.198458	-0.0134757	0.679353	0.843867	0.108221	0.00630953	0.0252192	0.0238062	0.431024	0.6183	4
NIT2	NIT2__Cardiometabolic_II	-0.0218427	0.543744	0.749973	0.0706186	0.0818403	0.273969	-0.116997	0.00810925	0.030404	-0.0605668	0.0880263	0.218996	5
NLGN1	NLGN1__Neurology_II	-0.0111515	0.77532	0.892691	-0.0100609	0.81878	0.911201	0.00536797	0.917269	0.955962	-0.0329437	0.426885	0.616251	3
NME3	NME3__Inflammation	0.0141316	0.535245	0.748541	-0.0400025	0.079838	0.269707	0.113856	0.000151083	0.00133687	0.0788383	0.00212903	0.0168675	2
NOMO1	NOMO1__Neurology	0.0138451	0.540473	0.748541	-0.015681	0.547813	0.768324	-0.00997501	0.707581	0.817558	-0.0201767	0.354757	0.558072	4
NOS1	NOS1__Neurology	0.0647475	0.00440164	0.0524426	0.0431349	0.0823347	0.273969	-0.077574	0.0119004	0.0410349	0.0386698	0.133596	0.292048	1
NOTCH1	NOTCH1__Cardiometabolic	0.0386474	0.0575179	0.232694	-0.0881867	8.75253e-05	0.00232992	0.00454232	0.845997	0.910345	-0.0477138	0.0198159	0.0787314	2	Late - Downregulated
NOTCH2	NOTCH2__Cardiometabolic_II	-0.0714009	0.0737839	0.258438	0.0570106	0.169428	0.42022	0.0759494	0.13506	0.268306	0.0691073	0.108655	0.258249	3
NOTCH3	NOTCH3__Cardiometabolic	0.0141682	0.454156	0.685059	-0.0531733	0.0264016	0.139957	0.0218676	0.433907	0.602266	-0.0181078	0.355452	0.558072	2
NPC2	NPC2__Cardiometabolic_II	-0.0495707	0.275072	0.521064	0.0440199	0.371776	0.641808	-0.0159391	0.732555	0.83584	0.0028218	0.94541	0.972284	6
NPDC1	NPDC1__Cardiometabolic	-0.0398294	0.262877	0.506208	-0.00522934	0.895101	0.947563	0.0160249	0.7205	0.825999	-0.0420192	0.251286	0.448846	1
NPPC	NPPC__Inflammation	0.0549924	0.133762	0.356787	0.0246319	0.538463	0.758407	-0.116354	0.00760916	0.0292477	-0.0313717	0.404556	0.600964	1
NPTN	NPTN__Oncology	0.0493962	0.0876916	0.291794	-0.00674302	0.834523	0.91773	-0.172907	2.33484e-06	4.31622e-05	-0.142492	4.67646e-06	0.000214313	2
NPTX1	NPTX1__Neurology	0.0214855	0.402736	0.634591	-0.0769685	0.00458912	0.0384159	-0.0533228	0.0686439	0.159729	-0.12132	4.83051e-06	0.000214313	1
NPTX2	NPTX2__Cardiometabolic_II	-0.0718283	0.0103874	0.0827885	-0.0703037	0.0190975	0.115017	0.0321535	0.315993	0.491914	-0.115516	2.97773e-05	0.00080885	4
NPTXR	NPTXR__Cardiometabolic	-0.0163072	0.712153	0.857031	0.150873	0.00179526	0.0203596	-0.0727758	0.203483	0.355789	0.0594342	0.201325	0.39176	7
NPY	NPY__Oncology	0.0513092	0.113824	0.328529	-0.189649	5.9824e-08	7.96258e-06	0.0268327	0.511369	0.671283	-0.0978832	0.00458849	0.0286727	2	Late - Downregulated
NRCAM	NRCAM__Cardiometabolic	-0.019292	0.645701	0.810781	0.0345047	0.445516	0.703418	-0.0329765	0.546471	0.702078	-0.00766936	0.865873	0.933936	1
NRGN	NRGN__Inflammation_II	0.201019	4.29418e-15	1.90518e-12	0.126341	1.66844e-05	0.000634482	-0.322826	1.39519e-20	3.71399e-18	-0.0552656	0.0553762	0.159734	3	Core
NRP1	NRP1__Cardiometabolic	0.0706068	0.0111928	0.0858287	-0.0767349	0.0137778	0.0900884	-0.0465084	0.140783	0.27395	-0.0433011	0.111217	0.262055	2
NRP2	NRP2__Neurology	0.0223103	0.204359	0.442964	-0.0603652	0.00246003	0.0257749	0.0513344	0.0225792	0.0664888	0.0082381	0.653357	0.798548	2
NRXN3	NRXN3__Neurology_II	-0.016337	0.644703	0.810781	-0.0694217	0.0796765	0.269707	0.0233354	0.61372	0.752174	-0.0610967	0.100892	0.242835	4
NSFL1C	NSFL1C__Neurology	0.125709	1.95723e-07	1.53239e-05	0.111769	0.00011198	0.00281218	-0.220497	1.3995e-10	7.16436e-09	0.0128641	0.634493	0.781954	5	Core
NT5C	NT5C__Cardiometabolic_II	-0.0118629	0.733305	0.873122	0.0804057	0.036547	0.168829	-0.104644	0.0151953	0.0498151	-0.0283107	0.43202	0.6183	5
NT5E	NT5E__Oncology	-0.0437534	0.15212	0.383468	0.041862	0.223723	0.488156	-0.0463752	0.238503	0.399807	-0.0472556	0.137569	0.296286	4
NTproBNP	NTproBNP__Cardiometabolic	0.02643	0.387549	0.6234	-0.00740867	0.824081	0.915569	0.0418035	0.306339	0.479128	0.0272233	0.424682	0.614404	1
NTRK2	NTRK2__Cardiometabolic	0.0726322	0.00698726	0.0650353	-0.0567201	0.0551212	0.22165	-0.105947	0.000841213	0.00511258	-0.0937674	0.000700687	0.00797106	2
NTRK3	NTRK3__Neurology	0.0374913	0.0992531	0.309382	-0.0703	0.00298413	0.0294213	-0.0816708	0.00185474	0.009681	-0.120341	6.65009e-07	8.85126e-05	2
NUCB2	NUCB2__Oncology	0.0188275	0.365197	0.603341	-0.0270045	0.243222	0.513218	0.0946093	0.000430957	0.00305108	0.0715335	0.00115295	0.0112836	1
NUDC	NUDC__Inflammation	0.0447855	0.194989	0.4312	0.0691094	0.0706961	0.252948	-0.102676	0.019809	0.0608909	0.0253519	0.491468	0.672987	5
NUDT5	NUDT5__Neurology	0.0727221	0.00175768	0.0311929	-0.00275882	0.919987	0.955896	-0.113801	7.79821e-05	0.000795259	-0.046486	0.0470556	0.142873	2
NXPH1	NXPH1__Neurology	0.0288501	0.24631	0.492387	-0.00947393	0.720684	0.857024	-0.00309697	0.920886	0.95683	0.0108542	0.68664	0.81165	1
NXPH3	NXPH3__Inflammation_II	-0.0905037	0.0505946	0.211102	0.040301	0.42866	0.689066	0.0306706	0.611547	0.750201	-0.0890104	0.0692362	0.183208	3
OBP2B	OBP2B__Neurology	0.050263	0.246927	0.492744	-0.0261544	0.578982	0.790385	-0.0271715	0.607194	0.748329	-0.0125137	0.779632	0.872742	6
OCLN	OCLN__Neurology_II	0.0118034	0.765171	0.884976	-0.0139897	0.745565	0.868955	0.0193446	0.701523	0.815483	0.00518517	0.901515	0.952315	3
OGFR	OGFR__Oncology	0.0317453	0.366416	0.604292	0.0753371	0.0453083	0.194471	-0.0953343	0.0244768	0.0706695	0.013769	0.709651	0.824672	5
OGN	OGN__Neurology	-0.0188945	0.437667	0.667801	-0.0153084	0.556525	0.774986	0.10319	0.000606921	0.00399907	0.0509501	0.0464987	0.142873	1
OLR1	OLR1__Cardiometabolic	-0.0390716	0.389796	0.6234	0.0923841	0.0586288	0.227507	0.0424174	0.449442	0.614806	0.0453363	0.336563	0.541021	2
OMD	OMD__Inflammation	-0.0714138	0.0271011	0.148356	0.0730672	0.0353701	0.167536	0.0273531	0.525143	0.683805	0.0227325	0.51691	0.694956	1
OMG	OMG__Oncology	-0.134157	0.00345026	0.046525	0.0893565	0.0697436	0.251463	0.0225494	0.691825	0.808445	-0.01001	0.833162	0.914212	1
OMP	OMP__Neurology_II	-0.0157306	0.540306	0.748541	-0.0246055	0.450343	0.704472	0.0363916	0.342875	0.519779	-0.0116878	0.65877	0.800477	3
ORM1	ORM1__Inflammation_II	-0.0403434	0.295225	0.540501	-0.0900481	0.0358451	0.167992	0.225232	1.06186e-05	0.000160606	0.0842882	0.0373199	0.123258	6
OSCAR	OSCAR__Inflammation	0.0149211	0.467299	0.693822	0.0279634	0.263522	0.536132	0.0174274	0.569002	0.717737	0.0551397	0.0153508	0.0648631	2
OSMR	OSMR__Cardiometabolic	0.0268428	0.222471	0.46267	-0.0391184	0.136477	0.371106	0.0930048	0.00180953	0.00948225	0.0737166	0.000911197	0.00961094	4
OXT	OXT__Neurology	0.0166433	0.517467	0.732711	0.0150224	0.621993	0.813943	0.0315317	0.391978	0.561596	0.0627122	0.0240971	0.0906024	1
P4HB	P4HB__Oncology	0.0230582	0.168621	0.398686	-0.0611427	0.00187719	0.0208212	0.00862077	0.707608	0.817558	-0.0418141	0.0223725	0.0853233	1
PAG1	PAG1__Cardiometabolic	0.0681299	0.0376137	0.17944	-0.0658491	0.0674792	0.245396	-0.0943513	0.0258603	0.0737047	-0.0897845	0.0121466	0.0542522	2
PALM	PALM__Oncology_II	0.0696725	0.00685136	0.0650353	-0.0749891	0.0160741	0.0993946	-0.0698003	0.0668225	0.156311	-0.089097	0.00220874	0.017192	3
PALM2	PALM2__Neurology_II	0.0510912	0.0769151	0.266599	0.0160581	0.628754	0.820463	0.0167606	0.665751	0.789401	0.0574937	0.0609149	0.168912	5
PAM	PAM__Cardiometabolic	0.0326347	0.166134	0.396099	-0.130644	4.40762e-07	3.45091e-05	-0.0298495	0.298851	0.469622	-0.127763	3.17792e-07	6.80509e-05	2	Late - Downregulated
PAMR1	PAMR1__Neurology	-0.0231965	0.266322	0.508572	0.0103229	0.664894	0.833309	0.119343	2.19104e-05	0.000288739	0.0801524	0.000253497	0.00362801	1
PARK7	PARK7__Neurology	0.0862889	8.78266e-05	0.00333992	0.0334394	0.212107	0.472098	-0.13809	1.80184e-06	3.57947e-05	-0.0202931	0.360989	0.562625	5	Early
PAXX	PAXX__Inflammation_II	0.00370055	0.878426	0.941372	-0.0390579	0.14228	0.378749	-0.0167626	0.606687	0.748329	-0.053991	0.0424261	0.13396	3
PBXIP1	PBXIP1__Oncology_II	0.000655627	0.982895	0.989587	-0.0335879	0.2786	0.551964	0.138795	0.000130586	0.00119048	0.0742038	0.0229151	0.0871429	3
PCBD1	PCBD1__Inflammation_II	-0.0341922	0.199897	0.436169	0.0915135	0.00587313	0.0462552	-0.109666	0.00636953	0.0253403	-0.0584088	0.0431696	0.135197	5
PCDH1	PCDH1__Inflammation	0.00921495	0.649503	0.814019	-0.0378775	0.0887852	0.288932	-0.0307353	0.201351	0.353559	-0.0642482	0.00202958	0.0162631	1
PCDH17	PCDH17__Cardiometabolic	0.00560931	0.818156	0.913561	-0.0123944	0.637027	0.822759	-0.0817096	0.00359496	0.0163866	-0.0833561	0.000748125	0.00836768	4
PCDH7	PCDH7__Oncology_II	0.0461181	0.0592797	0.235526	-0.106152	7.84905e-05	0.00217648	0.0200604	0.528256	0.686629	-0.0459259	0.0848724	0.213142	3	Late - Downregulated
PCDH9	PCDH9__Oncology_II	0.00546842	0.832197	0.921509	-0.00340547	0.907519	0.95336	0.00454791	0.893619	0.939582	-0.00718837	0.79277	0.883733	4
PCDHB15	PCDHB15__Oncology_II	-0.00713945	0.836179	0.922769	-0.0315372	0.389364	0.660494	0.0401719	0.32874	0.50794	0.0012717	0.971787	0.985109	3
PCOLCE	PCOLCE__Cardiometabolic	-0.0688131	0.000615232	0.0138792	0.0392129	0.0820494	0.273969	0.0590234	0.0375921	0.0990794	0.0216849	0.326151	0.530046	1
PCSK9	PCSK9__Cardiometabolic	-0.0290536	0.364549	0.603341	0.0256551	0.459545	0.707933	0.00597017	0.873375	0.926265	-0.0194451	0.546986	0.72226	1
PDCD5	PDCD5__Neurology	0.0494551	0.0129383	0.0940713	0.113523	7.775e-07	5.17426e-05	-0.115881	1.95462e-05	0.000269285	0.0406497	0.0664815	0.178677	5	Late - Upregulated
PDCD6	PDCD6__Cardiometabolic	-0.0386823	0.382754	0.621275	0.065716	0.176798	0.429412	-0.0185175	0.744912	0.842775	0.0157032	0.735127	0.840597	5
PDGFA	PDGFA__Cardiometabolic	-0.0168832	0.462906	0.690045	-0.0252012	0.360669	0.636214	-0.0208284	0.4762	0.639578	-0.0583619	0.0107805	0.0505239	2
PDGFRA	PDGFRA__Cardiometabolic	0.0671262	0.0130753	0.0940713	-0.103306	0.000414806	0.00681613	-0.0339526	0.32722	0.50643	-0.0758907	0.0085586	0.0431541	2	Late - Downregulated
PDGFRB	PDGFRB__Cardiometabolic	0.0216129	0.290397	0.537577	-0.0796313	0.00120033	0.0149312	0.0199837	0.45236	0.61753	-0.0403902	0.0495784	0.146317	2
PDIA3	PDIA3__Inflammation_II	0.00308222	0.905912	0.959243	-0.0133025	0.635214	0.822759	0.0347534	0.274404	0.443475	-0.00181815	0.946716	0.972284	3
PDIA4	PDIA4__Cardiometabolic_II	-0.0186611	0.559736	0.756334	0.0512034	0.124557	0.352734	-0.102458	0.00821272	0.0306194	-0.0750395	0.0301847	0.104898	3
PDLIM7	PDLIM7__Inflammation	0.00629636	0.834681	0.922724	0.0059419	0.867176	0.93232	-0.00945594	0.810028	0.888827	-0.00328074	0.912513	0.956278	5
PEAR1	PEAR1__Cardiometabolic	-0.00536739	0.833543	0.922232	-0.0549947	0.0692949	0.250629	0.12699	0.000296838	0.00225767	0.0455688	0.0812618	0.205236	2
PEBP1	PEBP1__Neurology	0.0872855	0.000134781	0.00459982	0.0463894	0.0966431	0.303377	-0.152498	1.24563e-07	3.94747e-06	-0.0197244	0.383377	0.582506	2	Early
PECAM1	PECAM1__Neurology	0.0457946	0.0879503	0.291881	-0.0264625	0.365465	0.639203	-0.0357089	0.267923	0.435424	-0.0025186	0.928296	0.964529	2
PENK	PENK__Inflammation_II	-0.094303	0.0406984	0.188953	0.0596748	0.229962	0.49716	0.0103018	0.859596	0.9175	-0.0302933	0.530143	0.707034	3
PEPD	PEPD__Inflammation_II	-0.00233707	0.940279	0.9778	-0.0224992	0.517013	0.74561	-0.0283834	0.503974	0.669708	-0.0273793	0.419449	0.610817	6
PGA4	PGA4__Inflammation_II	-0.000678076	0.985704	0.990167	-0.0680352	0.106234	0.317289	-0.0266753	0.596002	0.73862	-0.0523756	0.196997	0.386731	3
PGF	PGF__Inflammation	-0.0397966	0.12905	0.347702	-0.0173332	0.597996	0.802209	0.161378	4.27927e-05	0.000509387	0.0596905	0.0285704	0.10245	1
PGLYRP1	PGLYRP1__Cardiometabolic	-0.058221	0.0755773	0.264025	-0.0318614	0.390832	0.660494	0.209639	1.72175e-06	3.52562e-05	0.0789593	0.0196624	0.0783554	2
PGLYRP2	PGLYRP2__Inflammation_II	-0.0437361	0.156949	0.386607	-0.0222346	0.528206	0.755378	0.0887186	0.0372873	0.0986636	0.0342917	0.295747	0.492049	6
PHOSPHO1	PHOSPHO1__Neurology	0.0817875	0.0076747	0.0695339	0.0295075	0.397611	0.667365	-0.0391892	0.322859	0.500845	0.0381174	0.24504	0.444344	5
PHYKPL	PHYKPL__Inflammation_II	-0.054514	0.0892778	0.293404	0.11007	0.00226005	0.023874	-0.126201	0.00471681	0.020122	-0.067009	0.0577783	0.163329	5
PI16	PI16__Inflammation_II	-0.00201084	0.943298	0.979932	-0.0188832	0.549277	0.769566	0.0863646	0.0254963	0.0728233	0.0547414	0.0741548	0.192398	3
PI3	PI3__Cardiometabolic	0.0475035	0.184122	0.418202	-0.086444	0.0341788	0.163751	0.194331	2.43647e-05	0.000314848	0.111094	0.00215954	0.017008	9
PIGR	PIGR__Neurology	0.0138964	0.67314	0.832667	0.150275	5.9439e-05	0.00175807	-0.137665	0.000931502	0.00553495	0.01235	0.720406	0.831622	4	Late - Upregulated
PIK3IP1	PIK3IP1__Neurology	0.0562434	0.00555024	0.0598414	-0.0636189	0.00475757	0.0390884	-0.030234	0.237997	0.399463	-0.0482151	0.0278189	0.100891	1
PILRA	PILRA__Neurology	0.0296279	0.143283	0.37137	-0.00887022	0.717221	0.857024	0.0177258	0.529053	0.686995	0.0286146	0.179253	0.361494	2
PILRB	PILRB__Cardiometabolic	0.0159002	0.587736	0.769881	0.00501743	0.879111	0.93833	0.00823519	0.826926	0.901424	0.000842038	0.978257	0.987693	2
PKD1	PKD1__Cardiometabolic_II	-0.0234129	0.259327	0.502422	0.00211168	0.924588	0.959179	-0.00976171	0.685859	0.802732	-0.0248675	0.237904	0.435557	3
PLA2G15	PLA2G15__Oncology	-0.0349764	0.175046	0.405382	0.0556124	0.0543475	0.219201	-0.0299338	0.351744	0.52885	-0.0299729	0.258931	0.455947	4
PLA2G1B	PLA2G1B__Cardiometabolic	0.00377876	0.914488	0.965046	0.0402559	0.303573	0.577222	-0.0496268	0.277207	0.447227	0.0144903	0.698062	0.81933	4
PLA2G7	PLA2G7__Neurology	0.0343046	0.352852	0.593601	0.00606306	0.878794	0.93833	0.00580578	0.893697	0.939582	0.0433733	0.252976	0.450751	2
PLAT	PLAT__Cardiometabolic	-0.0369632	0.108481	0.32015	0.036782	0.147686	0.385433	0.0763868	0.01043	0.036982	0.0650389	0.00719315	0.0390779	4
PLAU	PLAU__Neurology	0.0890024	2.21346e-05	0.00113312	0.00441954	0.853241	0.925561	-0.00606155	0.829395	0.902293	0.0654659	0.00447318	0.0283515	2	Early
PLAUR	PLAUR__Inflammation	0.024298	0.20885	0.448353	0.0275041	0.221037	0.483883	-0.0494134	0.0532236	0.13341	-0.00120268	0.953385	0.976283	2
PLG	PLG__Inflammation_II	-0.0706353	0.0225686	0.129478	0.00808986	0.814606	0.908836	0.123091	0.00406547	0.0180975	0.051953	0.118627	0.269367	6
PLIN3	PLIN3__Cardiometabolic	0.119244	0.00113073	0.0222247	-0.0573988	0.146589	0.384074	0.0649206	0.163403	0.307189	0.107395	0.00633474	0.0365001	5
PLPBP	PLPBP__Cardiometabolic	0.0818971	0.00233515	0.0365657	0.06454	0.0454398	0.194471	-0.210383	2.05456e-08	7.59615e-07	-0.040014	0.174948	0.354962	5
PLSCR3	PLSCR3__Neurology_II	-0.0177346	0.55656	0.755899	0.0179975	0.603311	0.803524	0.00696298	0.864889	0.920934	0.0109874	0.733135	0.840484	3
PLTP	PLTP__Cardiometabolic	-0.0418941	0.0435551	0.197183	0.000943964	0.968576	0.978129	0.0910685	0.00431722	0.0187446	0.0377937	0.108353	0.257992	1
PLXDC1	PLXDC1__Oncology	-0.0438603	0.291758	0.537854	0.0124848	0.784762	0.891227	-0.0835866	0.109777	0.229737	-0.112242	0.00980101	0.0477844	1
PLXDC2	PLXDC2__Neurology_II	-0.0155801	0.680098	0.837382	0.024161	0.529669	0.755378	0.0302326	0.495961	0.663442	0.0152111	0.704268	0.823709	3
PLXNA4	PLXNA4__Inflammation	0.0467243	0.0636251	0.245179	-0.0365521	0.190041	0.441965	-0.066051	0.0332998	0.0910796	-0.052558	0.0454336	0.139982	4
PLXNB2	PLXNB2__Cardiometabolic	-0.0236371	0.166199	0.396099	0.0213919	0.285192	0.555863	0.0332803	0.137121	0.271589	0.0200162	0.24939	0.448564	1
PLXNB3	PLXNB3__Cardiometabolic	-0.000303738	0.988457	0.991118	0.00021234	0.992665	0.993412	-2.84613e-05	0.999086	0.999086	0.0158642	0.454328	0.639906	4
PMCH	PMCH__Cardiometabolic_II	0.00115325	0.97036	0.985903	0.0330749	0.295585	0.566078	-0.0121464	0.745642	0.842775	-0.0116718	0.730235	0.838605	3
PNLIP	PNLIP__Inflammation_II	-0.0340614	0.343863	0.588817	0.0935082	0.0242967	0.131995	-0.103075	0.0348184	0.0940026	0.000413315	0.991183	0.993096	6
PNLIPRP2	PNLIPRP2__Inflammation	-0.0104763	0.81371	0.912961	0.0835185	0.084154	0.277938	-0.0743833	0.18721	0.337638	0.0190082	0.684584	0.811381	4
PODXL2	PODXL2__Oncology	0.0180882	0.596777	0.7753	-0.0146161	0.69408	0.849667	-0.0833127	0.0496321	0.126069	-0.119717	0.000961955	0.00984894	1
POLR2F	POLR2F__Oncology	0.0106193	0.733865	0.873122	0.0259932	0.442557	0.700792	0.0130493	0.741323	0.840461	0.036325	0.278773	0.473988	5
POMC	POMC__Cardiometabolic_II	-0.034755	0.242457	0.488954	-0.00615426	0.847294	0.924237	0.165069	2.03701e-05	0.000273864	0.101209	0.0014672	0.0134679	3
PON1	PON1__Inflammation_II	-0.0342362	0.344163	0.588817	-0.0412949	0.310403	0.584366	0.152593	0.00178841	0.0094086	0.075837	0.0467826	0.142873	6
PON3	PON3__Inflammation	0.00331837	0.933114	0.975629	0.0187154	0.66713	0.835135	0.0412191	0.406514	0.573775	0.0780974	0.0549673	0.159047	6
POSTN	POSTN__Cardiometabolic_II	-0.0234721	0.422223	0.652705	0.00653977	0.843408	0.923171	0.0657165	0.0976208	0.20957	0.0306282	0.324242	0.528232	3
PPBP	PPBP__Inflammation_II	-0.0533592	0.121403	0.337601	0.0466071	0.210394	0.469857	0.0823336	0.0679057	0.158566	0.048011	0.19064	0.379681	3
PPCDC	PPCDC__Neurology	0.0267109	0.306312	0.545912	0.0327226	0.286494	0.555865	-0.0636965	0.0787618	0.176188	0.017283	0.538809	0.714298	5
PPIB	PPIB__Cardiometabolic	-0.0645582	0.0468195	0.202327	0.0928147	0.0109475	0.0766898	0.0720311	0.113531	0.236109	0.0941032	0.00807202	0.0424658	4
PPP1R2	PPP1R2__Cardiometabolic	0.100927	0.000186535	0.0055173	0.0697596	0.025153	0.136092	-0.125018	0.00058996	0.00394591	0.0254787	0.38797	0.586139	5	Early
PPP3R1	PPP3R1__Neurology	0.109037	7.49827e-07	5.54455e-05	0.114705	1.17961e-05	0.000509324	-0.233582	3.66646e-16	4.43642e-14	-0.00993165	0.659983	0.800477	5	Core
PRAP1	PRAP1__Cardiometabolic_II	-0.0997366	0.00434969	0.0524426	0.0846805	0.0257202	0.138195	0.148761	0.000943567	0.00558172	0.112152	0.00201255	0.0162631	3
PRCP	PRCP__Cardiometabolic	-0.134994	0.000370197	0.00960777	0.0562054	0.181993	0.432977	0.0285197	0.54602	0.702078	-0.0416045	0.272582	0.469173	4	Early
PRDX1	PRDX1__Neurology	-0.0236434	0.417771	0.648837	0.118683	0.000611733	0.00935881	-0.0356854	0.351384	0.52885	0.0556715	0.057797	0.163329	1	Late - Upregulated
PRELP	PRELP__Inflammation	-0.0167397	0.42445	0.655386	-0.0320055	0.211489	0.47151	0.123213	8.02787e-05	0.000809477	0.0492195	0.028093	0.101608	1
PRG2	PRG2__Cardiometabolic_II	-0.0154068	0.684822	0.839205	-0.0272782	0.513431	0.745027	0.176626	0.000277176	0.00212024	0.100641	0.0102876	0.0491426	6
PRG3	PRG3__Cardiometabolic_II	-0.0381257	0.292695	0.538834	-0.00764636	0.847291	0.924237	0.15889	0.000776034	0.00489526	0.0750665	0.049488	0.146317	3
PRKAR2A	PRKAR2A__Neurology_II	0.0439586	0.215602	0.456952	-0.0408866	0.297426	0.568784	-0.0497072	0.277686	0.447457	-0.0353367	0.346109	0.55171	3
PRL	PRL__Neurology	-0.0855257	0.0341949	0.170321	0.0216774	0.623874	0.814893	0.0763361	0.148638	0.285479	0.0391981	0.365313	0.565386	1
PRND	PRND__Neurology_II	-0.038526	0.269421	0.513753	-0.0268356	0.513046	0.745027	0.0388942	0.427291	0.596998	-0.0127989	0.727227	0.836594	3
PROC	PROC__Cardiometabolic	-0.0135979	0.651646	0.81517	-0.0185306	0.581923	0.792129	0.0555865	0.10198	0.216138	0.00977107	0.734679	0.840597	1
PROS1	PROS1__Inflammation_II	-0.0433096	0.0660419	0.245536	0.00916953	0.713516	0.855577	0.128799	5.54552e-05	0.000640764	0.0731356	0.00487695	0.0299135	3
PRRT3	PRRT3__Cardiometabolic_II	-0.0194824	0.560289	0.756334	0.00173908	0.962826	0.976026	-0.0913801	0.0103199	0.0367265	-0.10892	0.000265809	0.00372412	3
PRSS2	PRSS2__Cardiometabolic	-0.00764159	0.837986	0.923311	0.0150931	0.71949	0.857024	0.00271427	0.955428	0.974709	0.0256289	0.505086	0.686689	2
PRSS27	PRSS27__Cardiometabolic	-0.0537436	0.0123283	0.0924198	0.0352853	0.149532	0.387966	-0.0330362	0.234894	0.395751	-0.0378361	0.0875952	0.218332	1
PRSS53	PRSS53__Neurology_II	-0.0649081	0.0633911	0.245179	-0.0042781	0.912569	0.955452	0.0726361	0.110155	0.230167	0.00740265	0.838155	0.917123	3
PRSS8	PRSS8__Inflammation	0.0439744	0.114035	0.328529	-0.00711057	0.834594	0.91773	-0.0396918	0.286761	0.458198	-0.0119792	0.67011	0.805373	1
PRTG	PRTG__Oncology	-0.000699657	0.974644	0.987254	-0.0405392	0.0608673	0.2328	0.0475973	0.074744	0.168355	0.0083621	0.731331	0.83914	1
PRTN3	PRTN3__Cardiometabolic	0.0226632	0.595136	0.774316	-0.0892657	0.0537282	0.217869	0.11166	0.0336584	0.0914168	0.0031522	0.943568	0.9716	5
PSAP	PSAP__Cardiometabolic_II	-0.0414781	0.365359	0.603341	0.0306453	0.536484	0.757204	-0.0453626	0.370393	0.543542	-0.0228861	0.61081	0.76777	1
PSME1	PSME1__Neurology	-0.034898	0.340021	0.586228	0.0626565	0.095791	0.302127	-0.027513	0.5152	0.674932	-0.00377671	0.921546	0.959013	5
PTGDS	PTGDS__Cardiometabolic	-0.0273368	0.315399	0.556021	0.0652173	0.0282273	0.145622	-0.0284294	0.402467	0.5717	0.0196513	0.495191	0.675945	1
PTGR1	PTGR1__Cardiometabolic_II	-0.0625601	0.109534	0.321122	-0.0683783	0.108838	0.319874	0.0239037	0.636074	0.766861	-0.102045	0.013452	0.0579438	2
PTH1R	PTH1R__Inflammation	0.0450297	0.108476	0.32015	-0.0425657	0.188234	0.440315	-0.0206602	0.576505	0.723205	-0.0315124	0.291776	0.487062	2
PTN	PTN__Cardiometabolic	0.0493962	0.0876916	0.291794	-0.00674302	0.834523	0.91773	-0.172907	2.33484e-06	4.31622e-05	-0.142492	4.67646e-06	0.000214313	4
PTP4A3	PTP4A3__Inflammation_II	0.0150537	0.540273	0.748541	-0.023847	0.358075	0.634618	-0.00277569	0.929019	0.96078	-0.020285	0.449511	0.635137	3
PTPRB	PTPRB__Cardiometabolic_II	0.0115361	0.735631	0.874219	-0.0693929	0.0659201	0.242217	0.027479	0.53363	0.688905	-0.0519359	0.153907	0.322446	3
PTPRC	PTPRC__Cardiometabolic_II	-0.0280225	0.232413	0.476083	0.0409266	0.138235	0.373459	-0.00409271	0.873262	0.926265	0.0148449	0.459489	0.645808	3
PTPRF	PTPRF__Cardiometabolic	0.0350666	0.0493568	0.209885	-0.0736532	0.000239761	0.00476301	-0.0217756	0.328959	0.50794	-0.0589484	0.00164128	0.0145637	2	Late - Downregulated
PTPRH	PTPRH__Oncology_II	-0.00250479	0.952388	0.983619	-0.0248578	0.574496	0.787798	0.0788818	0.126459	0.255025	0.0344157	0.437225	0.621738	3
PTPRK	PTPRK__Oncology_II	0.0666526	0.0664207	0.245572	-0.0160306	0.693081	0.849667	-0.0864008	0.0517924	0.130067	-0.0440936	0.233854	0.430512	4
PTPRN2	PTPRN2__Neurology	0.045844	0.102211	0.316904	-0.14691	1.33234e-06	8.09466e-05	-0.05562	0.104122	0.219629	-0.16806	1.77499e-08	7.87502e-06	2	Late - Downregulated
PTPRR	PTPRR__Neurology_II	-0.0327443	0.172395	0.404424	-0.0209661	0.5099	0.744294	0.000471641	0.990229	0.993963	-0.0521407	0.0382033	0.124935	3
PTPRS	PTPRS__Cardiometabolic	0.0616356	0.00483114	0.0546807	-0.110204	1.63716e-05	0.000634482	-0.0437671	0.104526	0.220133	-0.0969743	1.10756e-05	0.000421191	2	Late - Downregulated
PTPRZ1	PTPRZ1__Cardiometabolic_II	-0.092018	0.0069778	0.0650353	0.124428	0.00134282	0.0163971	-0.086714	0.00299274	0.0140754	0.00939718	0.719997	0.831622	3
PTS	PTS__Neurology	0.0138275	0.715058	0.859749	0.0262993	0.499757	0.738383	-0.0724156	0.109209	0.228909	-0.049687	0.220329	0.413057	4
PVALB	PVALB__Oncology	0.0335444	0.390404	0.6234	-0.0336327	0.354457	0.633512	0.0249824	0.550551	0.702863	0.0466046	0.261427	0.457842	1
PVR	PVR__Neurology	0.0525779	0.0176142	0.109696	-0.0278227	0.233457	0.500094	-0.0361975	0.137456	0.271813	-0.0184057	0.414362	0.608737	1
PYDC1	PYDC1__Cardiometabolic_II	0.0277971	0.286662	0.531403	0.112865	9.91443e-05	0.00253771	-0.107662	0.00152754	0.00823138	0.0260537	0.357688	0.560188	3	Late - Upregulated
QDPR	QDPR__Cardiometabolic	0.0687067	0.0628707	0.244526	0.0201884	0.637748	0.822759	-0.132779	0.00644095	0.0255146	-0.0211697	0.583803	0.75441	5
QPCT	QPCT__Cardiometabolic	0.0127515	0.594177	0.773825	-0.102894	0.000122189	0.00285322	0.00198103	0.948189	0.971541	-0.0818004	0.00130183	0.0122024	2	Late - Downregulated
QSOX1	QSOX1__Inflammation_II	-0.0148926	0.521641	0.736272	-0.0313585	0.208975	0.469857	0.0466538	0.130085	0.261152	0.00197396	0.938652	0.968486	3
RARRES2	RARRES2__Cardiometabolic	-0.0394134	0.109448	0.321122	0.00753194	0.78792	0.891703	0.0979239	0.00309142	0.0144375	0.0663503	0.0106925	0.0505239	1
RBFOX3	RBFOX3__Neurology_II	0.0720834	0.0181414	0.111273	0.100215	0.00426849	0.0366539	-0.128833	0.00194977	0.0100978	0.034932	0.304539	0.502905	3
RBKS	RBKS__Neurology	0.0381486	0.213815	0.454438	0.0663477	0.0289706	0.14758	-0.163458	7.99308e-06	0.000126652	-0.0347154	0.310352	0.509989	5
RBP1	RBP1__Neurology_II	-0.0170004	0.586298	0.769044	-0.00671716	0.838138	0.918158	-0.0453643	0.228066	0.38818	-0.0690617	0.0376839	0.123845	3
REG1A	REG1A__Cardiometabolic	-0.0596186	0.0791914	0.272126	-0.0310296	0.42629	0.689066	0.136264	0.00367575	0.0166409	0.0302969	0.393205	0.591363	2
REG1B	REG1B__Cardiometabolic	-0.0892571	0.0123597	0.0924198	-0.0183694	0.637831	0.822759	0.111677	0.0189237	0.0586146	-0.00545437	0.885148	0.950166	2
REG3A	REG3A__Cardiometabolic	-0.0251476	0.457155	0.686543	-0.0635053	0.0997491	0.308042	0.163951	0.000376809	0.00278629	0.0460793	0.196504	0.386731	2
REG4	REG4__Inflammation	-0.0101362	0.779293	0.894131	-0.00450246	0.915692	0.955896	0.0461843	0.363136	0.538833	0.0425516	0.264181	0.46145	1
RELT	RELT__Neurology	0.0377774	0.0208891	0.122482	-0.0427253	0.0202718	0.117575	-0.0071383	0.72739	0.83175	-0.011887	0.487567	0.669713	1
REN	REN__Cardiometabolic	-0.0638583	0.071625	0.256271	-0.0547306	0.195288	0.452049	0.0867331	0.0714198	0.164206	-0.0306489	0.387592	0.586139	4
RET	RET__Oncology	-0.0031397	0.920917	0.969731	0.0402155	0.243334	0.513218	-0.0479878	0.223135	0.382722	-0.00276904	0.933591	0.966132	4
RETN	RETN__Cardiometabolic	0.0111646	0.757775	0.883187	-0.0321663	0.42766	0.689066	0.0375904	0.409386	0.575997	0.0176005	0.638928	0.783618	2
RGMA	RGMA__Neurology	0.0376036	0.0503945	0.210928	-0.0266153	0.218467	0.480627	-0.0363543	0.134711	0.268012	-0.0156908	0.435894	0.621356	1
RGMB	RGMB__Neurology	-0.00061463	0.975812	0.987685	-0.0289709	0.198115	0.456002	-0.00488191	0.848746	0.911768	-0.0460518	0.0324732	0.109422	1
RIDA	RIDA__Inflammation_II	-0.0181065	0.402877	0.634591	-0.00844984	0.749773	0.871187	-0.0107014	0.754827	0.849261	-0.0417169	0.0900592	0.222391	3
RLN2	RLN2__Inflammation_II	-0.0176587	0.586461	0.769044	0.0198767	0.556639	0.774986	0.0961345	0.0143483	0.047625	0.0688515	0.0438648	0.136411	3
RNASE1	RNASE1__Inflammation_II	0.0147612	0.737987	0.874354	0.0557421	0.233703	0.500094	0.00216225	0.968656	0.982684	0.0944209	0.0430443	0.135123	4
RNASE10	RNASE10__Cardiometabolic_II	-0.04953	0.174766	0.405382	0.0373941	0.360887	0.636214	-0.0104077	0.831113	0.902293	-0.0131395	0.734917	0.840597	3
RNASE3	RNASE3__Cardiometabolic	-0.0525013	0.142799	0.37137	0.0453323	0.283116	0.55466	0.0445549	0.369941	0.543542	0.0467209	0.213963	0.406255	4
RNASE4	RNASE4__Inflammation_II	-0.0628705	0.0167828	0.107913	0.05942	0.0349955	0.166354	0.108164	0.00192524	0.0100098	0.0916564	0.00128281	0.0122024	3
RNASE6	RNASE6__Inflammation_II	-0.00817105	0.656921	0.820227	0.000863806	0.967016	0.978038	0.00130981	0.961936	0.979599	0.00945753	0.656864	0.800477	3
RNASET2	RNASET2__Cardiometabolic	-0.0573779	0.0361885	0.174518	0.0876988	0.00644687	0.0498882	0.0250033	0.499371	0.665995	0.046714	0.0967041	0.234878	4
RNF149	RNF149__Cardiometabolic_II	0.00606764	0.782654	0.894979	0.0127758	0.602363	0.803524	-0.0554208	0.0335325	0.0914168	-0.0359128	0.101721	0.244387	3
RNF5	RNF5__Cardiometabolic_II	0.0634784	0.103118	0.31751	0.0654311	0.132732	0.365012	-0.197807	6.40571e-05	0.000698852	-0.0558416	0.173542	0.352649	3
ROBO1	ROBO1__Inflammation	-0.0188446	0.395914	0.628832	-0.0079319	0.740693	0.866362	-0.0414093	0.118326	0.241552	-0.0617465	0.00722978	0.0391172	1
ROBO2	ROBO2__Neurology	0.0331023	0.120585	0.337601	-0.054002	0.0142516	0.0925313	-0.0487071	0.0425367	0.110795	-0.070441	0.0016697	0.0147177	1
ROR1	ROR1__Cardiometabolic	-0.0475053	0.0129418	0.0940713	-0.0112738	0.597179	0.802209	0.0461425	0.0558488	0.138169	-0.00660392	0.735933	0.840796	4
RSPO1	RSPO1__Neurology	0.0818857	0.0297886	0.157336	-0.0438256	0.293935	0.566078	-0.060309	0.213947	0.369658	-0.0524566	0.202646	0.39318	3
RSPO3	RSPO3__Oncology	0.101157	0.000899547	0.0187078	-0.0340517	0.279439	0.552464	-0.190847	6.50169e-08	2.2773e-06	-0.121144	0.000226552	0.00331363	2
RTBDN	RTBDN__Oncology	0.0123449	0.600078	0.777705	-0.0781056	0.00325089	0.0313011	0.0984948	0.000869974	0.00521014	0.0198097	0.408708	0.604434	1
RTN4R	RTN4R__Oncology	0.00545793	0.889403	0.949302	-0.0214628	0.612412	0.80705	-0.133631	0.00389295	0.0173876	-0.145076	0.000279319	0.00387264	4
RWDD1	RWDD1__Neurology	0.0515278	0.010178	0.0821029	0.0851306	0.000586987	0.00908465	-0.114652	9.02436e-05	0.000889735	0.0258214	0.236682	0.433917	5	Late - Upregulated
S100A11	S100A11__Cardiometabolic	-0.016384	0.582961	0.767669	0.0266894	0.413702	0.684022	-0.0146313	0.705003	0.816674	0.00618586	0.846436	0.923448	5
S100A13	S100A13__Inflammation_II	-0.0626928	0.0923961	0.296986	0.0746689	0.0964437	0.303377	-0.0702519	0.188072	0.338733	-0.0348575	0.361416	0.562625	5
S100A4	S100A4__Oncology	-0.0484985	0.111025	0.324065	0.0453113	0.213378	0.474135	-0.00135426	0.9743	0.983447	-0.00420062	0.895124	0.950433	5
SAA4	SAA4__Inflammation_II	-0.0423988	0.241871	0.488513	-0.0413617	0.304298	0.577709	0.209437	1.71056e-05	0.000244812	0.106381	0.00569555	0.0340834	6
SBSN	SBSN__Cardiometabolic_II	0.00630951	0.870465	0.936878	-0.0233574	0.588976	0.797485	0.0905308	0.0618939	0.148702	0.045227	0.246004	0.445485	3
SCAMP3	SCAMP3__Oncology	0.0969473	3.15683e-05	0.00140058	-0.0536874	0.0439475	0.190535	-0.0817459	0.00475077	0.0202021	-0.039692	0.0960189	0.23364	2	Early
SCARA5	SCARA5__Neurology	-0.00389854	0.866966	0.935115	-0.0469882	0.0503733	0.208688	0.107961	0.000223186	0.00180962	0.036717	0.151056	0.317483	2
SCARB2	SCARB2__Neurology	0.0540344	0.0046622	0.0539599	-0.00601953	0.784458	0.891227	-0.0258439	0.30931	0.482639	0.0151223	0.463676	0.650319	1
SCARF1	SCARF1__Cardiometabolic	0.0429198	0.0650554	0.245179	-0.0838086	0.000870544	0.0117598	-0.0116618	0.676141	0.795707	-0.0783509	0.00149459	0.0135327	2
SCARF2	SCARF2__Neurology	0.0263025	0.219916	0.459988	-0.0492918	0.0419942	0.184954	0.0699489	0.0188511	0.0586146	0.0309127	0.190839	0.379681	2
SCG2	SCG2__Oncology	0.0180815	0.567231	0.76261	-0.0787387	0.0115539	0.0792691	0.06847	0.0654492	0.154456	-0.00101257	0.976282	0.987611	1
SCG3	SCG3__Inflammation	-0.0943263	0.0196202	0.117105	0.0966914	0.0326983	0.159419	0.104345	0.0435295	0.112719	0.0846116	0.0403355	0.129678	1
SCGB1A1	SCGB1A1__Inflammation	0.0227334	0.478167	0.69992	-0.0612634	0.0996108	0.308042	0.123902	0.00482307	0.0204443	0.0618227	0.0654899	0.177169	2
SCGB3A2	SCGB3A2__Inflammation	0.00961184	0.785049	0.89691	-0.0300483	0.471866	0.717775	0.135016	0.00776151	0.0296855	0.103237	0.00604169	0.0352151	6
SCLY	SCLY__Oncology	0.00782035	0.791765	0.898413	0.0687927	0.0328493	0.159571	-0.0227816	0.558508	0.708651	0.0493722	0.12403	0.276523	5
SCN2A	SCN2A__Neurology_II	0.0779616	0.02557	0.1424	-0.060324	0.118963	0.341249	-0.174782	0.000161348	0.00139946	-0.152742	8.51179e-05	0.00167306	3
SCN2B	SCN2B__Neurology_II	0.0663398	0.0455806	0.199422	-0.00470959	0.899703	0.949539	-0.20168	1.68683e-06	3.51189e-05	-0.147897	2.7873e-05	0.000772895	4
SCN4B	SCN4B__Cardiometabolic_II	-0.0539319	0.115206	0.329053	0.0321601	0.404312	0.676054	-0.124887	0.000839103	0.00511258	-0.139811	8.37528e-06	0.000337803	4
SCPEP1	SCPEP1__Cardiometabolic_II	-0.0222593	0.535661	0.748541	0.00735246	0.854373	0.926034	0.122938	0.0113822	0.0397446	0.102811	0.00814197	0.0425645	3
SCRG1	SCRG1__Cardiometabolic_II	-0.116979	0.00132692	0.0252304	0.129361	0.00180498	0.0203596	-0.0163614	0.703895	0.816101	0.0388955	0.258151	0.455947	3
SDC1	SDC1__Cardiometabolic	0.0517624	0.120324	0.337601	0.00813556	0.803556	0.898767	-0.168408	4.69672e-06	8.11861e-05	-0.109946	0.00201623	0.0162631	4
SDC4	SDC4__Cardiometabolic	0.143607	4.52331e-08	4.2738e-06	0.161182	1.44848e-07	1.60661e-05	-0.260821	2.21017e-15	2.10124e-13	0.0434302	0.117693	0.268037	5	Core
SDK2	SDK2__Inflammation_II	0.0217258	0.408356	0.639128	-0.0200955	0.492525	0.734338	-0.0635208	0.0734863	0.167258	-0.0691632	0.0164729	0.06772	3
SEL1L	SEL1L__Cardiometabolic_II	0.0120868	0.637395	0.805672	-0.0419059	0.13699	0.371352	-0.071882	0.0275831	0.0774539	-0.106144	0.000120258	0.00205209	3
SELENOP	SELENOP__Inflammation_II	-0.0544403	0.00781998	0.0695339	0.00134936	0.951882	0.970114	0.0708979	0.0122781	0.0421188	0.0111289	0.619585	0.772884	3
SELL	SELL__Inflammation_II	-0.0183541	0.545212	0.750359	-0.0546947	0.105719	0.316918	0.12033	0.0031652	0.0147304	0.0462801	0.151228	0.317483	6
SELP	SELP__Cardiometabolic	-0.00736533	0.846156	0.926033	-0.0328867	0.437319	0.696425	-0.0119051	0.805112	0.885623	-0.051908	0.182257	0.364788	5
SELPLG	SELPLG__Inflammation	0.0217217	0.530047	0.745764	-0.000279476	0.993978	0.993978	-0.00288043	0.952394	0.974356	0.0326122	0.415031	0.609048	2
SEMA3F	SEMA3F__Cardiometabolic	-0.0183707	0.30183	0.54264	0.00736214	0.711747	0.855468	0.0275625	0.259932	0.426071	0.0109173	0.576564	0.74796	1
SEMA3G	SEMA3G__Inflammation_II	-0.0110566	0.633508	0.803047	-0.00214735	0.939062	0.965167	0.00412001	0.914142	0.954293	-0.00160578	0.953756	0.976283	3
SEMA4C	SEMA4C__Oncology	0.0304042	0.373492	0.610709	0.00430505	0.900283	0.949539	0.0293224	0.457532	0.621283	0.0325571	0.37391	0.57204	1
SEMA4D	SEMA4D__Neurology	0.0220665	0.391129	0.6234	-0.011758	0.658036	0.830179	-0.131792	9.66542e-06	0.000149589	-0.125279	5.04112e-06	0.000216443	1
SEMA6C	SEMA6C__Inflammation_II	0.0563966	0.111381	0.324316	0.00500315	0.895593	0.947563	-0.0704583	0.114783	0.236496	-0.0481803	0.207013	0.398578	3
SEMA7A	SEMA7A__Cardiometabolic	-0.0509766	0.125106	0.341221	0.0350018	0.333026	0.614448	-0.0714096	0.0709279	0.163898	-0.0845998	0.0117436	0.0529856	4
SEPTIN8	SEPTIN8__Neurology_II	0.0441636	0.0727596	0.256972	-0.000423501	0.987906	0.991453	-0.0302247	0.345086	0.522536	-0.000632018	0.980741	0.987693	3
SERPINA1	SERPINA1__Inflammation_II	-0.071438	0.0424886	0.195008	-0.00751407	0.848942	0.924237	0.115048	0.0165305	0.0530171	0.0249237	0.508704	0.689496	6
SERPINA11	SERPINA11__Cardiometabolic	-0.0257406	0.54708	0.750684	-0.00289198	0.9508	0.970114	0.0722279	0.16446	0.308305	0.0217371	0.616166	0.772618	1
SERPINA12	SERPINA12__Cardiometabolic	-0.0323586	0.473742	0.698478	0.0166591	0.737227	0.865299	0.0380688	0.507508	0.669708	0.0190767	0.683257	0.81053	5
SERPINA3	SERPINA3__Inflammation_II	-0.0118331	0.654531	0.818011	0.0614832	0.0376852	0.172368	0.113691	0.00516093	0.0213329	0.141188	3.03495e-06	0.000175631	6
SERPINA4	SERPINA4__Inflammation_II	-0.0511799	0.0766166	0.266576	-0.00590829	0.859763	0.928097	0.104281	0.0109619	0.0385987	0.0489857	0.111449	0.262055	6
SERPINA5	SERPINA5__Inflammation_II	-0.0701434	0.00958344	0.0797811	0.00172308	0.954454	0.970495	0.14271	0.000144843	0.00129387	0.057664	0.0481839	0.144769	6
SERPINA6	SERPINA6__Inflammation_II	-0.0676429	0.0500477	0.210809	-0.0252353	0.50881	0.744205	0.120529	0.00998529	0.0358233	0.0338184	0.36187	0.562674	6
SERPINA7	SERPINA7__Inflammation_II	-0.0646455	0.0609074	0.238435	-0.020375	0.597524	0.802209	0.117819	0.0115735	0.0401153	0.0405787	0.268595	0.466101	6
SERPINA9	SERPINA9__Oncology	-0.0620988	0.104582	0.318532	-0.0196051	0.639786	0.822759	0.014001	0.781434	0.863861	-0.0359421	0.382528	0.58188	5
SERPINB1	SERPINB1__Neurology	0.0787203	0.00164615	0.0296084	-0.031431	0.272766	0.545122	-0.0390741	0.218747	0.376166	0.00338679	0.897635	0.950433	2
SERPINB6	SERPINB6__Neurology	0.0531706	0.0456976	0.199422	-0.0732756	0.0133062	0.088066	-0.0183899	0.579246	0.723242	-0.0419052	0.135427	0.294051	2
SERPINB8	SERPINB8__Inflammation	0.0552242	0.133611	0.356787	-0.0877168	0.0402825	0.180525	-0.0446058	0.3753	0.545951	-0.0452357	0.2503	0.448846	2
SERPINB9	SERPINB9__Neurology	0.0905971	0.00115215	0.0222247	0.0145762	0.640697	0.823135	-0.123052	0.00049526	0.0034155	-0.0338498	0.259318	0.455947	5
SERPINC1	SERPINC1__Inflammation_II	-0.0559201	0.0969634	0.304383	0.00822468	0.828877	0.91773	0.131926	0.00460839	0.0197864	0.0760684	0.0341887	0.114335	6
SERPIND1	SERPIND1__Inflammation_II	-0.0275576	0.28276	0.527106	-0.0303346	0.283789	0.55466	0.110059	0.00173915	0.00925925	0.0519258	0.0628033	0.171645	6
SERPINE1	SERPINE1__Cardiometabolic	-0.0267909	0.370606	0.607483	0.0138243	0.705784	0.854681	0.0245275	0.561851	0.710183	-0.00897955	0.770867	0.865843	5
SERPINE2	SERPINE2__Cardiometabolic_II	-0.0436666	0.278603	0.524499	-0.0351317	0.417278	0.685675	0.0408496	0.429404	0.598467	-0.0327723	0.444719	0.629034	6
SERPINF1	SERPINF1__Inflammation_II	-0.0320654	0.212274	0.452058	-0.0846024	0.00304157	0.0297672	0.0839432	0.0133408	0.0449536	-0.0355773	0.192711	0.381318	8
SERPINF2	SERPINF2__Inflammation_II	-0.0519082	0.0962159	0.304087	-0.0237741	0.493237	0.734338	0.154052	0.000275046	0.0021161	0.0744793	0.0258347	0.0955683	6
SERPING1	SERPING1__Inflammation_II	-0.0376654	0.098192	0.307514	-0.0060306	0.800177	0.897149	0.121661	9.69863e-05	0.000949182	0.0677193	0.0083295	0.0425645	6
SERPINI1	SERPINI1__Inflammation_II	-0.0947908	0.0328127	0.16606	0.0523474	0.278677	0.551964	-0.0318932	0.579091	0.723242	-0.0920742	0.0499372	0.147049	4
SERPINI2	SERPINI2__Oncology_II	0.0664242	0.0284625	0.152756	-0.106246	0.00119966	0.0149312	-0.00247275	0.948913	0.971541	-0.0397521	0.227741	0.422639	3
SEZ6	SEZ6__Neurology_II	-0.0313626	0.313243	0.552953	-0.0257004	0.488799	0.733475	0.014974	0.739177	0.839458	-0.0528759	0.116454	0.267771	3
SEZ6L	SEZ6L__Oncology	0.0272599	0.359786	0.600094	-0.0853519	0.010647	0.0749796	0.0216913	0.570948	0.718952	-0.0651555	0.0416268	0.132232	1
SEZ6L2	SEZ6L2__Oncology	0.0225033	0.334069	0.581236	-0.0657716	0.0101429	0.0725818	0.0118533	0.675593	0.795707	-0.0435103	0.0733897	0.191688	1
SFRP1	SFRP1__Neurology	-0.0172668	0.54142	0.748541	0.109072	0.000664469	0.00971878	-0.127984	0.000601374	0.00398223	-0.0243303	0.422982	0.61261	1	Late - Upregulated
SFRP4	SFRP4__Inflammation_II	-0.0939638	0.00215267	0.0349647	0.00995549	0.775421	0.888198	0.0543576	0.23357	0.395022	-0.0144408	0.676161	0.807148	3
SFTPD	SFTPD__Cardiometabolic	0.00721599	0.826849	0.918645	0.0147258	0.689805	0.849667	0.0609381	0.166386	0.310167	0.073499	0.0368572	0.122032	1
SGSH	SGSH__Cardiometabolic_II	-0.126559	0.00491023	0.0549203	0.0827242	0.0907229	0.292378	0.0347253	0.535795	0.69103	-0.00966611	0.837376	0.917123	4
SHBG	SHBG__Inflammation_II	0.00646114	0.843892	0.925985	0.000441011	0.990581	0.992072	0.0430733	0.355229	0.530971	0.0613785	0.0861891	0.21523	6
SHISA5	SHISA5__Cardiometabolic_II	-0.0571959	0.206339	0.445118	0.0471754	0.336087	0.617295	0.0735889	0.186146	0.336174	0.0483002	0.27955	0.473988	3
SHMT1	SHMT1__Inflammation	-0.0938339	0.0193231	0.115852	0.0116181	0.801176	0.897149	-0.067898	0.193415	0.344626	-0.0972188	0.0169556	0.0685955	5
SIAE	SIAE__Oncology	-0.0926414	0.0347766	0.17116	0.140089	0.00329238	0.0313011	-0.0895132	0.0978824	0.209793	-0.04865	0.275748	0.472235	4
SIGLEC1	SIGLEC1__Inflammation	0.0138726	0.582598	0.767669	-0.0528069	0.0794829	0.269707	0.081977	0.0217082	0.0648363	0.0535325	0.0404469	0.129722	2
SIGLEC10	SIGLEC10__Inflammation	-0.0198229	0.441182	0.670287	0.0333238	0.256812	0.528311	0.100566	0.00286172	0.0136522	0.0862949	0.00127545	0.0122024	1
SIGLEC5	SIGLEC5__Neurology	0.0345384	0.347802	0.58933	-0.0762402	0.094457	0.299391	0.0303604	0.577972	0.723205	0.0166887	0.677883	0.808478	2
SIGLEC6	SIGLEC6__Oncology	0.0291213	0.41297	0.642881	-0.0354477	0.370166	0.641104	0.000863268	0.985208	0.990694	0.000904118	0.981014	0.987693	4
SIGLEC7	SIGLEC7__Cardiometabolic	0.0278507	0.384114	0.622723	0.012177	0.740687	0.866362	0.0178317	0.686333	0.802732	0.0682699	0.0472306	0.142873	2
SIGLEC8	SIGLEC8__Cardiometabolic_II	0.0458447	0.092394	0.296986	0.0467365	0.145706	0.383269	-0.00664612	0.849598	0.911947	0.0949159	0.000541042	0.0063719	3
SIGLEC9	SIGLEC9__Oncology	0.0295227	0.195669	0.4312	0.00866947	0.74751	0.87046	0.0444875	0.179964	0.327684	0.0748856	0.00289856	0.0211977	1
SIRPA	SIRPA__Cardiometabolic	-0.0188488	0.665042	0.827263	-0.0522748	0.272011	0.545122	0.0225353	0.684371	0.802732	-0.0191368	0.675176	0.806696	2
SIRPB1	SIRPB1__Inflammation	-0.0115297	0.747666	0.87849	-0.0306106	0.440183	0.698585	-0.0105806	0.809187	0.888827	-0.0549512	0.135788	0.294354	2
SIRT2	SIRT2__Oncology	0.106069	0.00037536	0.00960777	-0.102584	0.00373526	0.0331442	-0.0143518	0.719975	0.825999	-0.0201144	0.521182	0.698583	2	Early
SLC16A1	SLC16A1__Neurology	0.060305	0.0919056	0.296909	-0.147467	0.000404892	0.00680467	0.015398	0.755853	0.849362	-0.0328602	0.393011	0.591363	2	Late - Downregulated
SLITRK1	SLITRK1__Inflammation_II	0.0070833	0.804088	0.907614	-0.0774977	0.0240006	0.13146	-0.0400741	0.313965	0.48933	-0.141915	1.01592e-06	9.01458e-05	3
SLITRK2	SLITRK2__Oncology	0.0187039	0.388097	0.6234	-0.0604461	0.016093	0.0993946	0.0130676	0.632066	0.766193	-0.0040403	0.852861	0.927416	4
SLITRK6	SLITRK6__Cardiometabolic	0.00195	0.959637	0.983752	-0.0168382	0.691341	0.849667	0.0282415	0.550749	0.702863	-0.0127329	0.746677	0.848699	1
SLURP1	SLURP1__Cardiometabolic_II	-0.0124259	0.699199	0.848345	-0.0338374	0.377357	0.645582	0.0661099	0.124499	0.252604	0.0041014	0.898306	0.950433	3
SMOC1	SMOC1__Oncology	0.232916	4.72468e-18	3.14428e-15	0.0633986	0.0176262	0.107617	-0.330274	1.9425e-27	1.29273e-24	0.0103622	0.723861	0.834164	1	Early
SMOC2	SMOC2__Inflammation	0.0935418	5.52209e-05	0.00216174	0.0708515	0.0115214	0.0792691	-0.154195	1.78141e-06	3.57947e-05	-0.000951717	0.969509	0.984637	5	Early
SMPD1	SMPD1__Neurology	-0.0832401	0.0011499	0.0222247	0.070032	0.019201	0.11512	0.102684	0.00322642	0.014911	0.0781968	0.00279184	0.0205301	4
SMPDL3A	SMPDL3A__Inflammation	-0.0619622	0.141439	0.370322	0.0220938	0.6392	0.822759	-0.00770766	0.886464	0.935095	-0.0470038	0.279142	0.473988	4
SMTN	SMTN__Neurology_II	-0.0306791	0.388489	0.6234	0.0217418	0.562531	0.779114	-0.00350232	0.93602	0.966244	-0.0259492	0.492642	0.673628	5
SNAP23	SNAP23__Cardiometabolic	-0.0155884	0.697377	0.847647	0.00267832	0.951592	0.970114	-0.0111726	0.832826	0.903416	-0.0371001	0.389216	0.587355	5
SNAP25	SNAP25__Neurology_II	0.0173769	0.476341	0.698478	0.00747493	0.793011	0.892976	-0.054923	0.138051	0.271813	-0.0313729	0.269185	0.466233	3
SNAP29	SNAP29__Oncology	0.143707	1.28843e-08	1.559e-06	0.0791414	0.00465297	0.0387069	-0.247754	8.21122e-15	6.4289e-13	-0.0714394	0.0110672	0.0512623	5	Early
SNCG	SNCG__Neurology	0.124545	0.000332353	0.00884722	-0.0279424	0.459501	0.707933	-0.133828	0.00241134	0.0120206	-0.0242278	0.525497	0.702951	5	Early
SNX9	SNX9__Cardiometabolic	0.0947775	2.35123e-05	0.00115907	0.00219141	0.934005	0.962254	-0.119631	7.74533e-05	0.000795259	-0.0124458	0.603982	0.763707	5	Early
SOD1	SOD1__Cardiometabolic	0.116164	1.34524e-05	0.00081387	-0.0253195	0.418887	0.686583	-0.183181	4.73967e-08	1.705e-06	-0.108332	9.32728e-05	0.00174854	2	Early
SOD2	SOD2__Neurology	0.118777	2.79939e-06	0.000177428	0.00309793	0.913991	0.955633	-0.186137	1.14794e-09	5.45683e-08	-0.0859637	0.00111882	0.0110307	2	Early
SOD3	SOD3__Inflammation_II	0.0291565	0.445106	0.674756	0.0143593	0.731263	0.861337	-0.0233085	0.635864	0.766861	0.0352798	0.386349	0.585018	3
SORCS2	SORCS2__Oncology	0.0274038	0.434191	0.66656	-0.0431411	0.254435	0.525859	-0.0938367	0.0282571	0.079013	-0.129206	0.000545753	0.0063719	1
SORD	SORD__Oncology	-0.00175949	0.967456	0.984797	0.0635215	0.180953	0.432455	0.0404854	0.444196	0.611402	0.0685298	0.119553	0.270577	4
SORT1	SORT1__Cardiometabolic	-0.0312539	0.229203	0.472975	0.0641243	0.0288465	0.14758	-0.014253	0.666102	0.789401	0.029421	0.269372	0.466233	4
SOST	SOST__Cardiometabolic	0.0129314	0.686622	0.839205	-0.0595788	0.133528	0.366444	0.132952	0.00595917	0.0241084	0.075724	0.0263551	0.0966355	1
SPACA5_SPACA5B	SPACA5_SPACA5B__Neurology_II	0.0181644	0.56269	0.758037	-0.0376436	0.305131	0.577709	0.0737242	0.0984217	0.21061	0.0429647	0.215808	0.408315	3
SPARC	SPARC__Oncology	0.0394304	0.299787	0.54264	-0.0837955	0.0501755	0.208688	0.0447086	0.353696	0.530593	0.00309424	0.936602	0.967119	1
SPARCL1	SPARCL1__Cardiometabolic	0.0451429	0.0301948	0.158225	-0.0783197	0.000883535	0.0117598	-0.00082355	0.974544	0.983447	-0.0411798	0.0576177	0.163329	2
SPART	SPART__Inflammation_II	0.0219323	0.260699	0.504346	0.0849246	0.000226941	0.00464706	-0.0569199	0.058681	0.143839	0.0426077	0.0595738	0.166232	3	Late - Upregulated
SPINK1	SPINK1__Neurology	-0.00536449	0.874217	0.938373	-0.0565618	0.12856	0.360409	0.122741	0.00502292	0.0210303	0.0283274	0.428039	0.616579	2
SPINK2	SPINK2__Inflammation_II	-0.0301538	0.347219	0.58933	-0.0147353	0.693393	0.849667	0.0525461	0.241866	0.402348	0.00410894	0.902385	0.952478	3
SPINK6	SPINK6__Oncology	-0.00952567	0.807512	0.909305	0.0300662	0.440355	0.698585	-0.0871864	0.0439559	0.113603	-0.0723423	0.0739909	0.192398	1
SPINT1	SPINT1__Neurology	-0.0220999	0.275213	0.521064	0.00422911	0.845165	0.924237	0.0143512	0.559382	0.708748	-0.0105117	0.621717	0.773485	1
SPINT2	SPINT2__Inflammation	0.0481868	0.168821	0.398686	-0.0548829	0.162922	0.408765	-0.0725775	0.0763693	0.171682	-0.0848402	0.0143674	0.0614887	1
SPOCK1	SPOCK1__Neurology	-0.0508481	0.0581989	0.233497	0.108264	0.000120604	0.00285322	-0.0604976	0.0543492	0.135213	-0.0147688	0.594602	0.759516	1	Late - Upregulated
SPON1	SPON1__Inflammation	0.0531208	0.00346634	0.046525	0.0671725	0.00256186	0.0262194	-0.0962804	0.000162526	0.00139946	0.0270038	0.163549	0.335931	1
SPON2	SPON2__Cardiometabolic	-0.045116	0.0399187	0.187745	-0.0210063	0.378984	0.647532	0.0388879	0.175706	0.323018	-0.0428467	0.0734493	0.191688	1
SPP1	SPP1__Cardiometabolic	-0.0124147	0.746624	0.87849	0.0177043	0.655664	0.830179	-0.0130542	0.771367	0.857719	0.00575661	0.886837	0.950166	4
SPRY2	SPRY2__Inflammation	0.0896676	0.00163581	0.0296084	-0.0458383	0.141679	0.378665	-0.149017	7.78385e-05	0.000795259	-0.0917849	0.00427804	0.0276411	1
SRPX	SRPX__Cardiometabolic_II	-0.0540731	0.0601863	0.237006	0.0951745	0.00270526	0.027073	0.0536824	0.147039	0.282816	0.0895794	0.00266588	0.0199806	4
SSC5D	SSC5D__Cardiometabolic	-0.000955643	0.968233	0.984797	0.0103812	0.709646	0.855468	0.0788339	0.0126199	0.0430794	0.0629992	0.0110157	0.0512623	1
ST13	ST13__Inflammation_II	-0.00800895	0.794476	0.900365	0.0543772	0.105678	0.316918	-0.128656	0.00117344	0.0067321	-0.0836769	0.0120576	0.0540358	3
ST3GAL1	ST3GAL1__Oncology	0.0693271	0.0318371	0.163191	-0.0350098	0.292421	0.564075	0.0704107	0.0538492	0.134472	0.0696328	0.0386617	0.126124	1
ST6GAL1	ST6GAL1__Cardiometabolic	0.00278075	0.891773	0.950302	-0.0159867	0.487552	0.732429	0.0242283	0.337897	0.515759	0.0197559	0.349413	0.55171	4
ST8SIA1	ST8SIA1__Inflammation_II	0.00301113	0.915018	0.965046	0.0542946	0.0781132	0.268686	-0.0508745	0.172379	0.319106	0.00365637	0.905157	0.953891	3
STAB2	STAB2__Cardiometabolic_II	-0.0715249	0.0410108	0.189533	0.0126816	0.732157	0.861628	0.13703	0.0025165	0.0124516	0.0625869	0.095956	0.23364	6
STAMBP	STAMBP__Neurology	0.0333294	0.312676	0.552685	0.0215075	0.532212	0.756002	-0.104248	0.0118676	0.0410279	-0.058831	0.109436	0.258784	5
STC1	STC1__Neurology	0.0793034	0.00212168	0.0349647	-0.11106	0.000208636	0.00440785	0.0830225	0.0132303	0.0448079	0.0462744	0.0758116	0.195933	1	Late - Downregulated
STC2	STC2__Neurology	0.0139808	0.463237	0.690045	-0.061973	0.00433334	0.036936	0.0328521	0.179968	0.327684	-0.0149801	0.453947	0.639906	1
STX1B	STX1B__Neurology_II	0.0425404	0.103689	0.31751	-0.0342444	0.266878	0.538024	-0.0438577	0.244445	0.404672	-0.0397342	0.171011	0.34857	3
STX8	STX8__Inflammation	0.0854897	0.000998398	0.0204441	-0.0221005	0.458252	0.707933	-0.0535384	0.127795	0.257329	0.00735896	0.794209	0.884596	3
SUMF2	SUMF2__Neurology	-0.0743203	0.0428649	0.195388	-0.0415959	0.266448	0.538024	-0.0147483	0.714518	0.822684	-0.134275	0.000332317	0.00428873	4
SUOX	SUOX__Neurology_II	0.0186364	0.605073	0.781895	-0.0579779	0.150706	0.38874	-0.0359976	0.425551	0.596848	-0.0707635	0.055605	0.159734	4
SUSD2	SUSD2__Neurology	0.0320863	0.127098	0.345902	-0.0681554	0.00421535	0.0364327	0.0266445	0.34698	0.523617	-0.0119984	0.602278	0.763707	2
SUSD4	SUSD4__Oncology_II	0.0279325	0.216702	0.457552	-0.00239856	0.937174	0.964716	-0.0341026	0.37528	0.545951	-0.0189732	0.481729	0.665126	3
SUSD5	SUSD5__Inflammation_II	-0.0628207	0.0917232	0.296909	0.0195952	0.648233	0.82741	0.0049995	0.917785	0.955962	-0.0577321	0.080804	0.204468	3
SV2A	SV2A__Neurology_II	0.100799	0.00191787	0.0331518	-0.0182898	0.613945	0.807471	-0.151593	0.000407697	0.00294916	-0.0830519	0.0205346	0.0807357	3
SYT1	SYT1__Neurology_II	0.0673525	0.0281867	0.151888	0.0177061	0.658922	0.830179	-0.204253	1.32279e-05	0.000197824	-0.16533	7.40701e-07	8.96248e-05	3
TACSTD2	TACSTD2__Oncology	0.00210963	0.961579	0.983752	0.0599936	0.208688	0.469857	-0.00535084	0.92258	0.957096	0.0650624	0.156049	0.324878	4
TAFA5	TAFA5__Oncology	-0.0310188	0.22506	0.466235	-0.0243332	0.396107	0.666896	0.0898613	0.00870081	0.0319145	0.0221515	0.416823	0.609661	1
TALDO1	TALDO1__Cardiometabolic_II	0.033956	0.237656	0.485153	0.0384592	0.255476	0.527192	-0.125736	4.28635e-05	0.000509387	-0.0269157	0.278109	0.47396	5
TAX1BP1	TAX1BP1__Neurology_II	0.0843571	0.00141042	0.0264404	0.0265216	0.397513	0.667365	-0.174045	7.36825e-07	1.8504e-05	-0.092629	0.000940906	0.0097081	3
TBCA	TBCA__Inflammation_II	0.0281121	0.139063	0.365075	0.102117	2.85879e-05	0.000951262	-0.151459	1.98067e-06	3.87688e-05	-0.0281701	0.205481	0.396946	3	Late - Upregulated
TCN1	TCN1__Inflammation_II	-0.0523415	0.178627	0.409918	0.00395841	0.928092	0.960027	0.0967696	0.0651588	0.154456	0.0495104	0.229245	0.423198	6
TCN2	TCN2__Cardiometabolic	-0.0521863	0.044809	0.198803	-0.00768448	0.791754	0.892976	0.0646227	0.0713555	0.164206	0.00779999	0.782034	0.874695	1
TCTN3	TCTN3__Cardiometabolic_II	-0.0248807	0.257782	0.501421	0.0228892	0.328403	0.607089	0.0316758	0.243028	0.402826	0.0138506	0.55198	0.725257	3
TEK	TEK__Oncology	0.000459603	0.984102	0.990053	-0.0243015	0.326712	0.60584	0.00684653	0.82017	0.896031	-0.0407531	0.112742	0.263263	1
TF	TF__Inflammation_II	0.0378527	0.412135	0.642881	-0.019933	0.690587	0.849667	-0.0424585	0.464326	0.627034	-0.0235141	0.625679	0.776846	3
TFF1	TFF1__Neurology	-0.0566045	0.108913	0.320716	-0.0150484	0.712912	0.855577	0.124546	0.00836208	0.0310026	0.0116944	0.74805	0.84881	2
TFF2	TFF2__Inflammation	-0.0600515	0.0793276	0.272126	-0.0432971	0.281244	0.553752	0.0786492	0.0876871	0.193551	-0.032842	0.348306	0.55171	2
TFF3	TFF3__Cardiometabolic	-0.00835088	0.771746	0.890116	-0.0397863	0.156514	0.400614	0.0794994	0.015387	0.0500735	0.00386321	0.901124	0.952315	2
TFPI	TFPI__Cardiometabolic	0.0405895	0.0881565	0.291881	0.00483505	0.862126	0.929676	0.0484615	0.0991456	0.211141	0.0795287	0.000774574	0.00852032	2
TFPI2	TFPI2__Oncology	0.0404812	0.129492	0.348189	0.0100484	0.725085	0.857743	-0.0693954	0.0296925	0.0824614	-0.0329504	0.241136	0.43966	4
TFRC	TFRC__Cardiometabolic	0.0217737	0.573656	0.765479	-0.0587809	0.186302	0.438307	0.0453774	0.375316	0.545951	0.00804741	0.838039	0.917123	2
TGFA	TGFA__Inflammation	0.0256338	0.408639	0.639128	-0.00639796	0.855913	0.926195	-0.104102	0.00871445	0.0319145	-0.0548361	0.0887258	0.220325	1
TGFB1	TGFB1__Inflammation	0.00029024	0.993489	0.994236	-0.0664263	0.0862862	0.282874	0.0733943	0.116931	0.240177	0.00775905	0.841238	0.91853	1
TGFB2	TGFB2__Oncology_II	0.0293887	0.49893	0.720256	0.0320779	0.500086	0.738383	-0.0262994	0.638658	0.767975	0.013988	0.761249	0.858663	3
TGFBI	TGFBI__Cardiometabolic	-0.0283343	0.172494	0.404424	-0.0216668	0.369903	0.641104	0.0675445	0.0148362	0.0488786	0.0142197	0.505874	0.687055	2
TGFBR1	TGFBR1__Inflammation_II	0.00470019	0.890104	0.949302	0.0433727	0.236051	0.504036	-0.0267433	0.549909	0.702863	0.0392071	0.292384	0.487062	3
TGFBR2	TGFBR2__Oncology	0.00933557	0.644929	0.810781	-0.0334298	0.180862	0.432455	0.0381612	0.224273	0.382974	0.00720036	0.754791	0.853549	2
TGFBR3	TGFBR3__Cardiometabolic	-0.00719675	0.639614	0.807709	-0.012137	0.478025	0.723836	0.0804704	0.000118676	0.0011046	0.0494361	0.0030807	0.0224067	1
TGM2	TGM2__Cardiometabolic	-0.0211626	0.500517	0.720828	0.00472366	0.8942	0.947563	-0.00041202	0.992128	0.995119	-0.0236183	0.477946	0.662653	5
TGOLN2	TGOLN2__Inflammation_II	0.0579254	0.0526714	0.21571	-0.116149	0.000341563	0.00606161	-0.0297097	0.433751	0.602266	-0.0939519	0.00352428	0.0241382	3	Late - Downregulated
THBD	THBD__Cardiometabolic	-0.0624084	0.0841005	0.285264	0.0136214	0.729591	0.860891	0.0668161	0.166286	0.310167	0.0144145	0.711599	0.824672	4
THBS2	THBS2__Neurology	0.00113778	0.964464	0.984797	0.0101602	0.723165	0.857042	0.0452082	0.189397	0.340092	0.0373082	0.177637	0.358778	1
THBS4	THBS4__Cardiometabolic	0.0304363	0.250205	0.49492	0.0299066	0.31458	0.588898	0.0196312	0.557365	0.707875	0.0709223	0.00947478	0.0468808	2
THOP1	THOP1__Cardiometabolic	0.11619	2.43908e-06	0.00016232	0.0997916	0.000953798	0.0125694	-0.264723	2.52915e-15	2.2442e-13	-0.0665191	0.0096716	0.0474191	5	Early
THY1	THY1__Neurology	-0.015387	0.725662	0.869357	0.0622477	0.198708	0.456002	0.00760432	0.892565	0.939582	0.0458317	0.3216	0.525214	4
TIE1	TIE1__Cardiometabolic	-0.0412094	0.106995	0.32015	-0.0668611	0.0266293	0.139957	0.00708956	0.846245	0.910345	-0.0793168	0.00412176	0.0269372	2
TIMD4	TIMD4__Cardiometabolic	0.0120624	0.770779	0.889772	-0.056729	0.203218	0.462364	0.105586	0.0373602	0.0986636	0.0414379	0.335138	0.541021	2
TIMP1	TIMP1__Cardiometabolic	-0.0509174	0.0193043	0.115852	0.0129401	0.583901	0.792899	0.100817	0.000742064	0.00470327	0.0398378	0.0941841	0.230864	2
TIMP2	TIMP2__Cardiometabolic_II	-0.0663529	0.0363492	0.17466	0.132416	0.000266157	0.00497367	-0.0223804	0.554722	0.706048	0.0623764	0.0443488	0.137275	3	Late - Upregulated
TIMP3	TIMP3__Inflammation	0.0553916	0.0352504	0.171862	-0.0119196	0.667606	0.835135	0.00801232	0.799691	0.881116	0.0500652	0.0731089	0.191551	1
TIMP4	TIMP4__Neurology	-0.0304001	0.27948	0.525407	0.0561191	0.0579141	0.226717	-0.0523034	0.125863	0.254208	-0.0466295	0.118797	0.269367	1
TINAGL1	TINAGL1__Cardiometabolic	0.0134445	0.505098	0.72387	-0.0214822	0.357859	0.634618	0.0210348	0.447926	0.614629	0.00596947	0.785219	0.876049	4
TLR1	TLR1__Inflammation_II	-0.0368439	0.391557	0.6234	0.093046	0.0537404	0.217869	-0.0508533	0.377326	0.547679	-0.00307884	0.946229	0.972284	4
TLR3	TLR3__Inflammation	-0.0344987	0.353217	0.593601	0.0226363	0.575779	0.787798	0.107948	0.020852	0.0633943	0.0734601	0.0580679	0.163747	4
TMEM106A	TMEM106A__Oncology_II	-0.111257	0.00583758	0.0611757	0.0708046	0.113448	0.329693	0.120269	0.0189074	0.0586146	0.0850864	0.0389844	0.126322	4
TMEM132A	TMEM132A__Cardiometabolic_II	-0.00745078	0.848011	0.926033	0.00277486	0.94817	0.970114	-0.0467912	0.347623	0.523993	-0.0535501	0.192949	0.381318	3
TMEM25	TMEM25__Neurology_II	0.0102615	0.666884	0.82878	-0.0338882	0.20874	0.469857	0.0523473	0.0964694	0.208105	0.00830596	0.745053	0.847577	3
TMPRSS5	TMPRSS5__Neurology	-0.0425367	0.199689	0.436169	0.0286352	0.448909	0.704472	0.105597	0.0217258	0.0648363	0.0734967	0.038987	0.126322	4
TMSB10	TMSB10__Neurology	0.119445	1.70178e-09	2.83134e-07	0.136581	1.62725e-08	3.44947e-06	-0.247422	1.55169e-21	6.88432e-19	-0.0022317	0.911766	0.956278	5	Core
TNC	TNC__Cardiometabolic	0.0312349	0.366843	0.604292	-0.0310329	0.439619	0.698585	0.0448263	0.334396	0.512194	0.0317743	0.380971	0.580839	5
TNFRSF10A	TNFRSF10A__Neurology	0.0411462	0.107058	0.32015	-0.0344388	0.250933	0.520236	0.00605635	0.857155	0.915629	0.0029241	0.91317	0.956278	2
TNFRSF10B	TNFRSF10B__Neurology	0.0364186	0.203553	0.441973	-0.0728611	0.0291086	0.14758	-0.00668599	0.87736	0.928272	-0.0347289	0.305252	0.503457	2
TNFRSF10C	TNFRSF10C__Cardiometabolic	0.0442806	0.0704826	0.255214	-0.0361468	0.22865	0.496465	0.0590432	0.0836511	0.185876	0.0544709	0.0339308	0.113758	2
TNFRSF11A	TNFRSF11A__Inflammation	0.0665978	0.004148	0.0511203	-0.0184804	0.513851	0.745027	-0.063869	0.0583281	0.143237	-0.00325297	0.897845	0.950433	2
TNFRSF11B	TNFRSF11B__Inflammation	0.00753105	0.746039	0.87849	0.00336415	0.909145	0.953676	0.0669296	0.0450388	0.116176	0.0586393	0.0135272	0.0580799	1
TNFRSF12A	TNFRSF12A__Oncology	0.0619508	0.00252239	0.0372446	0.0035299	0.875495	0.936724	0.00308515	0.90856	0.950703	0.0324428	0.155858	0.324878	1
TNFRSF13B	TNFRSF13B__Inflammation	-0.0159507	0.614412	0.786583	-0.01862	0.59977	0.803112	0.14126	0.00233283	0.0116729	0.089947	0.0114059	0.0518134	1
TNFRSF13C	TNFRSF13C__Inflammation	0.0656236	0.0536386	0.218997	0.0164624	0.66951	0.835945	-0.0322294	0.454891	0.618448	0.032767	0.353577	0.556936	2
TNFRSF14	TNFRSF14__Inflammation	0.0366749	0.0867574	0.290136	-0.0779227	0.00258435	0.0262194	-0.0449252	0.103724	0.219137	-0.0838059	0.000117553	0.00204351	2
TNFRSF17	TNFRSF17__Inflammation_II	-0.0367329	0.286145	0.531184	-0.0245611	0.53007	0.755378	0.154165	0.00139333	0.00775948	0.0563835	0.12527	0.27789	3
TNFRSF19	TNFRSF19__Oncology	0.00875372	0.731521	0.873122	-0.0253423	0.326817	0.60584	0.0475148	0.122113	0.248142	0.0300445	0.276491	0.472235	2
TNFRSF1A	TNFRSF1A__Neurology	0.0292045	0.0728819	0.256972	-0.010825	0.586171	0.794494	0.0114647	0.610491	0.749597	0.0259889	0.125503	0.277945	2
TNFRSF1B	TNFRSF1B__Neurology	0.046615	0.014102	0.0981995	0.0583666	0.015927	0.0993946	-0.0423787	0.142549	0.276013	0.0549738	0.0085595	0.0431541	2
TNFRSF21	TNFRSF21__Neurology	-0.00165302	0.971088	0.985903	-0.00915711	0.852568	0.925561	8.73643e-05	0.998772	0.999086	-0.0427852	0.369528	0.569814	1
TNFRSF4	TNFRSF4__Inflammation	0.0371417	0.279911	0.525474	-0.157562	2.2024e-05	0.000793441	-0.0258718	0.549042	0.702863	-0.14032	0.000141617	0.00232706	2	Late - Downregulated
TNFRSF6B	TNFRSF6B__Neurology	-0.0443602	0.0865554	0.290136	-0.0702518	0.0269821	0.140836	0.172408	1.44945e-05	0.000214357	0.0432731	0.12115	0.27245	2
TNFRSF8	TNFRSF8__Neurology	0.00421983	0.89247	0.950302	-0.0248875	0.507558	0.744008	-0.141241	0.0010197	0.00593915	-0.128664	0.000124398	0.00209487	2
TNFRSF9	TNFRSF9__Neurology	-0.0450835	0.209844	0.449201	-0.0658806	0.102947	0.312124	0.0599694	0.19688	0.348004	-0.0815215	0.030149	0.104898	2
TNFSF10	TNFSF10__Inflammation	0.0500773	0.183371	0.417209	-0.0293736	0.48396	0.73033	0.0175004	0.722989	0.828139	0.0229558	0.566632	0.737498	1
TNFSF12	TNFSF12__Inflammation	0.0671369	0.0103668	0.0827885	-0.0132937	0.657702	0.830179	-0.153546	1.19339e-06	2.69222e-05	-0.102351	0.00011822	0.00204351	2
TNFSF13	TNFSF13__Inflammation	0.0383563	0.0332687	0.16773	0.00482468	0.817749	0.910815	0.0248544	0.297319	0.468369	0.0578771	0.00248814	0.0189241	1
TNFSF13B	TNFSF13B__Cardiometabolic	-0.00252458	0.927053	0.973881	-0.0655783	0.0607007	0.2328	0.0487628	0.231308	0.393194	-0.0107097	0.711184	0.824672	2
TNFSF14	TNFSF14__Neurology	-0.0370501	0.322741	0.563739	-0.0119935	0.778031	0.888331	0.0479062	0.325962	0.505071	0.0173798	0.652757	0.798547	1
TNFSF8	TNFSF8__Cardiometabolic_II	-0.0326604	0.253339	0.496987	0.0543925	0.0986857	0.306894	0.0108064	0.696817	0.812851	0.0343896	0.131141	0.288034	3
TNFSF9	TNFSF9__Inflammation_II	0.0231264	0.474837	0.698478	-0.066239	0.0744713	0.261814	-0.0621229	0.180732	0.328625	-0.0899711	0.0126966	0.0559576	3
TNN	TNN__Cardiometabolic_II	-0.0509756	0.167573	0.398284	0.089459	0.0226636	0.126745	0.0338881	0.433939	0.602266	0.0309837	0.412099	0.608113	3
TNR	TNR__Neurology	-0.00464923	0.86444	0.934378	0.0546123	0.0686478	0.248965	-0.0978601	0.00412065	0.0181971	-0.0549505	0.0559197	0.160063	1
TNXB	TNXB__Neurology	-0.00302114	0.930607	0.97485	-0.0562076	0.14539	0.383269	0.00327142	0.942926	0.969139	-0.0418904	0.255723	0.453823	2
TOMM20	TOMM20__Cardiometabolic_II	0.0059019	0.739029	0.874354	-0.00646462	0.723723	0.857042	-0.013515	0.5479	0.702863	-0.0162154	0.412556	0.608113	3
TP53I3	TP53I3__Inflammation_II	-0.0328338	0.337575	0.584428	0.0400899	0.343863	0.625448	-0.117986	0.0207417	0.0633192	-0.114048	0.00160598	0.0143461	5
TPK1	TPK1__Cardiometabolic_II	0.0761733	0.00587348	0.0611757	-0.0232411	0.457467	0.707933	-0.158078	4.07833e-07	1.10781e-05	-0.100215	0.000206748	0.00309193	2
TPP1	TPP1__Inflammation	0.00613317	0.815151	0.912961	0.00628862	0.836369	0.91773	0.0227934	0.511899	0.671283	0.0100787	0.709807	0.824672	4
TPSAB1	TPSAB1__Inflammation	0.00340549	0.937198	0.976829	-0.0150613	0.754897	0.873212	-0.0436671	0.427453	0.596998	-0.0417258	0.348166	0.55171	5
TREH	TREH__Cardiometabolic_II	-0.0597803	0.155336	0.385918	-0.0144918	0.751821	0.871667	0.0922274	0.0913443	0.19931	-0.000601605	0.989164	0.992894	6
TREM2	TREM2__Inflammation	0.0282208	0.252981	0.496987	0.00112412	0.969413	0.978232	0.0666709	0.0512003	0.129191	0.0954166	0.000282809	0.00388061	1
TREML2	TREML2__Neurology	0.0147148	0.709017	0.854119	-0.0354423	0.400307	0.671044	0.0793019	0.101274	0.21533	0.0148468	0.720177	0.831622	2
TRIAP1	TRIAP1__Oncology	0.067552	0.00061232	0.0138792	-0.0300624	0.1813	0.432455	-0.015588	0.551641	0.703289	0.0124667	0.557989	0.729551	1
TSPAN8	TSPAN8__Oncology_II	0.0305615	0.342165	0.588817	-0.0924359	0.0213081	0.121201	0.118639	0.0130513	0.0443144	0.0690355	0.0424895	0.13396	3
TTR	TTR__Inflammation_II	0.053622	0.240935	0.488513	-0.0964642	0.0508902	0.209705	0.0510969	0.372914	0.544242	-0.00619852	0.89678	0.950433	3
TWF2	TWF2__Cardiometabolic_II	0.0448254	0.0152022	0.102711	0.0341525	0.111835	0.32643	-0.143185	7.97287e-10	3.93033e-08	-0.0518075	0.00526904	0.0318777	3
TXLNA	TXLNA__Neurology	0.0297551	0.2825	0.527106	-0.0242436	0.431209	0.690782	-0.0983595	0.00708339	0.0276083	-0.0778389	0.0102006	0.0490778	5
TXN	TXN__Inflammation_II	0.0595144	0.00059792	0.0138792	0.0333472	0.107025	0.318293	-0.119936	1.60512e-06	3.51189e-05	-0.0265666	0.164578	0.337524	3
TXNDC15	TXNDC15__Oncology	0.0388742	0.0640503	0.245179	-0.0582708	0.00818998	0.0612408	0.00502527	0.846737	0.910345	-0.0261984	0.256795	0.454513	1
TXNDC5	TXNDC5__Neurology	0.0095867	0.629529	0.798764	-0.0366981	0.094467	0.299391	0.00108347	0.965554	0.981782	-0.0330933	0.116224	0.267771	2
TXNRD1	TXNRD1__Neurology	0.148128	2.76996e-09	4.09646e-07	0.12401	1.64446e-05	0.000634482	-0.2912	2.26611e-21	7.54047e-19	-0.0460821	0.074042	0.192398	5	Core
TYMP	TYMP__Cardiometabolic	-0.0541646	0.158774	0.387758	0.0230552	0.573103	0.787798	0.136617	0.00626687	0.0251241	0.07985	0.0522753	0.151918	5
TYRO3	TYRO3__Cardiometabolic	0.0163048	0.509355	0.724351	-0.0561578	0.0409121	0.18212	-0.0297508	0.33451	0.512194	-0.0710265	0.00601089	0.0352151	2
ULBP2	ULBP2__Neurology	-0.021701	0.536407	0.748541	-0.0239787	0.524281	0.75277	-0.0766746	0.0654263	0.154456	-0.115489	0.00135396	0.0126023	4
UMOD	UMOD__Cardiometabolic	-0.0122806	0.761939	0.884105	-0.0492035	0.270014	0.542064	0.0504202	0.341586	0.519601	0.015254	0.722543	0.833367	6
UNC5D	UNC5D__Inflammation_II	0.0543953	0.0637681	0.245179	-0.0931736	0.00514097	0.0417233	-0.0880244	0.0273506	0.0771265	-0.146556	5.22963e-06	0.00021752	2
UROD	UROD__Inflammation_II	-0.0417823	0.174245	0.405382	0.0949197	0.00881007	0.0651456	-0.169228	7.66957e-05	0.000795259	-0.108705	0.000917047	0.00961094	5
VASN	VASN__Cardiometabolic	0.048783	0.0342945	0.170321	-0.0109625	0.675074	0.840254	-0.0518656	0.0478969	0.122796	-0.00072723	0.973783	0.986381	2
VCAM1	VCAM1__Cardiometabolic	0.0133747	0.507445	0.723912	-0.0276115	0.249479	0.51853	0.0904464	0.00217741	0.0110616	0.0692198	0.00148468	0.0135327	2
VCAN	VCAN__Neurology	0.00527068	0.882183	0.943121	-0.0196743	0.611752	0.80705	-0.109149	0.0160368	0.0516828	-0.116491	0.00239772	0.0183879	1
VEGFA	VEGFA__Inflammation	-0.00635741	0.740458	0.875266	-0.059893	0.00548847	0.044007	-0.0249682	0.329743	0.507972	-0.0975523	4.15801e-06	0.000207148	1
VEGFB	VEGFB__Inflammation_II	-0.0146455	0.581448	0.767669	-0.0433631	0.181148	0.432455	-0.0127266	0.741258	0.840461	-0.0756945	0.00707698	0.0387632	3
VEGFC	VEGFC__Oncology	-0.0306128	0.25467	0.498093	-0.0555887	0.0701177	0.251554	0.113842	0.00148779	0.00813901	0.00809159	0.776468	0.869932	1
VEGFD	VEGFD__Inflammation	0.0446265	0.145747	0.373056	0.0263179	0.455013	0.707865	0.0798085	0.0594275	0.144868	0.0973751	0.00342254	0.023726	1
VGF	VGF__Neurology_II	0.0497123	0.0916762	0.296909	-0.0880539	0.0044986	0.0378965	0.0541343	0.154365	0.294777	-0.00138634	0.966128	0.983117	3
VIT	VIT__Cardiometabolic_II	-0.0410895	0.166355	0.396099	0.0323799	0.353119	0.633512	0.111357	0.0071254	0.0276499	0.0848139	0.00571044	0.0340834	3
VNN1	VNN1__Inflammation_II	-0.0729865	0.0688116	0.252309	-0.0512644	0.251684	0.520981	0.113182	0.0369368	0.0985228	-0.00771664	0.856927	0.9289	6
VNN2	VNN2__Oncology	-0.0287223	0.473363	0.698478	0.024351	0.584398	0.792899	0.0342913	0.50769	0.669708	0.0261549	0.534623	0.711497	2
VSIG4	VSIG4__Neurology	0.0761689	0.00504345	0.0550232	-0.0644957	0.0779065	0.268686	0.0501758	0.234771	0.395751	0.0463881	0.0925277	0.227642	2
VSIR	VSIR__Cardiometabolic	0.0268368	0.232958	0.476293	0.0168433	0.607224	0.804195	-0.0198874	0.616925	0.754712	0.0170382	0.481	0.665126	4
VSNL1	VSNL1__Neurology_II	0.0976802	0.000118582	0.00426576	0.0818754	0.00373059	0.0331442	-0.142258	3.63374e-06	6.51836e-05	0.010299	0.696703	0.81918	3	Early
VSTM2B	VSTM2B__Oncology_II	0.0579016	0.128822	0.347702	-0.160895	8.13741e-05	0.00221039	0.0244903	0.60509	0.747795	-0.0793622	0.0483446	0.144925	2	Late - Downregulated
VTA1	VTA1__Neurology	-0.0185422	0.62196	0.79121	0.0702902	0.0955374	0.302043	-0.118463	0.0163864	0.0526817	-0.0495599	0.218311	0.412158	5
VTI1A	VTI1A__Inflammation_II	0.0248355	0.244756	0.491359	0.00556141	0.832236	0.91773	-0.106741	0.00141172	0.00779669	-0.0850838	0.000483822	0.00576881	3
VWA1	VWA1__Oncology	-0.0067823	0.734052	0.873122	-0.0364951	0.0613361	0.233921	0.0581086	0.0143875	0.0476363	0.0142524	0.51854	0.696445	1
VWC2	VWC2__Neurology	0.00607061	0.797246	0.901558	0.00882125	0.723753	0.857042	-0.0517853	0.0868831	0.192415	-0.0481951	0.067159	0.179495	1
VWC2L	VWC2L__Neurology_II	0.0497987	0.117189	0.333288	-0.0466917	0.229895	0.49716	-0.061197	0.189693	0.340092	-0.065073	0.0660683	0.17801	3
VWF	VWF__Cardiometabolic	0.0022453	0.95012	0.983619	-0.0245047	0.532119	0.756002	0.0547727	0.232781	0.394954	0.0180444	0.633062	0.781896	2
WARS	WARS__Neurology	0.0238438	0.39981	0.633508	0.0507146	0.101893	0.311768	-0.0374535	0.297349	0.468369	0.0484464	0.109463	0.258784	5
WFDC1	WFDC1__Oncology_II	-0.00621437	0.862641	0.934378	0.0132678	0.73287	0.861705	-0.0451501	0.318656	0.49548	-0.060077	0.116948	0.267771	3
WFDC12	WFDC12__Oncology	-0.0155791	0.723772	0.867875	0.0147581	0.764223	0.879914	0.0246745	0.660808	0.788114	0.0184115	0.687868	0.81238	5
WFDC2	WFDC2__Oncology	0.0840738	0.00503139	0.0550232	-0.12032	9.70074e-05	0.0025317	-0.0692125	0.0737503	0.16729	-0.134544	8.54757e-05	0.00167306	2	Late - Downregulated
WFIKKN1	WFIKKN1__Neurology	-0.0234098	0.509386	0.724351	-0.06767	0.0944733	0.299391	0.158799	0.000649879	0.0042208	0.0510939	0.160594	0.33191	2
WFIKKN2	WFIKKN2__Inflammation	-0.0539844	0.143414	0.37137	0.0411104	0.29529	0.566078	0.00254628	0.95553	0.974709	-0.00931136	0.808823	0.894882	1
WIF1	WIF1__Oncology	-0.00482975	0.860723	0.933677	-0.0639652	0.0277953	0.144514	-0.0427953	0.185577	0.335601	-0.102031	0.000326672	0.00428873	4
WWP2	WWP2__Neurology	0.119311	0.000268321	0.00744033	0.00220761	0.950393	0.970114	-0.0884051	0.037153	0.0985968	0.0248152	0.492948	0.673628	5	Early
XCL1	XCL1__Oncology	-0.0888441	0.00244489	0.0369789	0.0352829	0.267597	0.538024	0.188009	1.98271e-05	0.000269285	0.101617	0.0027021	0.0199806	1
XG	XG__Cardiometabolic	-0.00290626	0.930221	0.97485	-0.025727	0.492172	0.734338	0.133625	0.00292791	0.0138685	0.0819861	0.0207387	0.0807357	2
XPNPEP2	XPNPEP2__Oncology	0.015389	0.723007	0.867857	0.0123761	0.792433	0.892976	-0.00393887	0.940976	0.967881	0.0247294	0.581072	0.75161	6
YAP1	YAP1__Neurology_II	0.0341998	0.455862	0.685595	0.0198516	0.686745	0.848708	-0.06869	0.225941	0.385055	-0.0300135	0.528671	0.705779	3
YWHAQ	YWHAQ__Inflammation_II	-0.0109582	0.742346	0.875709	0.194965	2.64843e-07	2.20316e-05	-0.175571	6.62335e-05	0.000716235	0.00496296	0.8885	0.950166	5	Late - Upregulated
ZP3	ZP3__Cardiometabolic_II	0.00684858	0.853488	0.931141	-0.0320939	0.431284	0.690782	0.110496	0.0247527	0.0711574	0.062904	0.112311	0.26318	3

## Sheet: ST2_Fig2d
Supplementary Table 2. Summary statistics of protein differential abundance in the BioFINDER-1 (validation cohort) between A- and A+ participants
		A- vs. A+
Olink protein	Olink with Panel	Effect	p-value	p-value FDR	Differentially abundant in main cohort
MAPT	MAPT__Biogen_Alz_Panel	0.25667	2.25558e-14	4.55628e-12	yes
ITGB2	ITGB2__CARDIOVASCULAR_III_v6101	0.172637	7.09573e-10	7.16668e-08	yes
SMOC2	SMOC2__NEUROLOGY_v8001	0.152723	6.99654e-09	4.71101e-07	yes
NEFL	NEFL__NEURO_EXPLORATORY_v3911	0.195067	1.61587e-08	8.16016e-07	yes
CHIT1	CHIT1__CARDIOVASCULAR_III_v6101	0.207338	2.96248e-08	1.19684e-06	yes
HMOX2	HMOX2__NEURO_EXPLORATORY_v3911	0.167605	3.10921e-07	1.04677e-05	yes
PHOSPHO1	PHOSPHO1__NEURO_EXPLORATORY_v3911	0.168744	6.44624e-07	1.77698e-05	no
PPP3R1	PPP3R1__NEURO_EXPLORATORY_v3911	0.166151	7.03755e-07	1.77698e-05	yes
MMP.10	MMP.10__INFLAMMATION_v3004	0.152145	2.36581e-06	5.30993e-05	yes
EZR	EZR__NEUROLOGY_v8001	0.129334	3.41932e-06	6.90703e-05	no
IMPA1	IMPA1__NEURO_EXPLORATORY_v3911	0.159422	4.74946e-06	8.72173e-05	no
CCL3	CCL3__INFLAMMATION_v3004	0.113415	5.09889e-05	0.000858312	yes
SMOC1	SMOC1__NEURO_EXPLORATORY_v3911	0.138211	0.000102156	0.00157668	yes
CHI3L1	CHI3L1__CARDIOVASCULAR_III_v6101	0.103088	0.000109275	0.00157668	yes
CDH3	CDH3__NEUROLOGY_v8001	-0.14321	0.000332326	0.00447532	no
HGF	HGF__INFLAMMATION_v3004	0.0687915	0.000454669	0.00574019	yes
STAMPB	STAMPB__INFLAMMATION_v3004	0.088889	0.000760336	0.00903458	no
IGFBP.2	IGFBP.2__CARDIOVASCULAR_III_v6101	-0.0869451	0.0015879	0.0178198	no
CTSS	CTSS__NEUROLOGY_v8001	-0.094468	0.00208341	0.0221499	no
CCL15	CCL15__CARDIOVASCULAR_III_v6101	-0.090732	0.00275617	0.0278373	no
CXCL11	CXCL11__INFLAMMATION_v3004	-0.102593	0.00516986	0.0497291	no
CCL19	CCL19__INFLAMMATION_v3004	-0.0791394	0.00587573	0.0539499	no
RARRES2	RARRES2__CARDIOVASCULAR_III_v6101	-0.0760245	0.00705927	0.0600184	no
WWP2	WWP2__NEURO_EXPLORATORY_v3911	0.102326	0.0071309	0.0600184	yes
NT.proBNP	NT.proBNP__CARDIOVASCULAR_III_v6101	-0.074653	0.0134107	0.108358	no
GSTP1	GSTP1__NEURO_EXPLORATORY_v3911	0.0957953	0.0168159	0.130646	no
IL.17RA	IL.17RA__CARDIOVASCULAR_III_v6101	-0.0676435	0.0207475	0.15034	no
STAMBP	STAMBP__Biogen_Alz_Panel	0.0804563	0.0208392	0.15034	no
CD5	CD5__INFLAMMATION_v3004	-0.0719281	0.0223522	0.155694	no
MANF	MANF__NEUROLOGY_v8001	0.0506776	0.0238438	0.160548	no
NDRG1	NDRG1__NEURO_EXPLORATORY_v3911	0.0756671	0.0258678	0.168558	no
CD38	CD38__NEUROLOGY_v8001	-0.0650534	0.0272272	0.171872	no
LTBR	LTBR__CARDIOVASCULAR_III_v6101	-0.0423409	0.0309585	0.189504	no
CXCL10	CXCL10__INFLAMMATION_v3004	-0.0726934	0.0346049	0.205594	no
NRP2	NRP2__NEUROLOGY_v8001	0.0505886	0.0375858	0.212237	no
CD93	CD93__CARDIOVASCULAR_III_v6101	-0.0415045	0.0378245	0.212237	no
FGF.19	FGF.19__INFLAMMATION_v3004	-0.0585118	0.0406799	0.22209	no
VEGFA	VEGFA__INFLAMMATION_v3004	-0.0323991	0.0629638	0.333115	no
TNFRSF9	TNFRSF9__INFLAMMATION_v3004	-0.0478293	0.0649199	0.333115	no
GZMA	GZMA__NEUROLOGY_v8001	-0.0614684	0.0659634	0.333115	no
CXCL9	CXCL9__INFLAMMATION_v3004	-0.0610171	0.0755747	0.349474	no
FABP4	FABP4__CARDIOVASCULAR_III_v6101	-0.0634857	0.0763189	0.349474	no
FKBP5	FKBP5__NEURO_EXPLORATORY_v3911	0.0624068	0.0775959	0.349474	no
IGFBP.7	IGFBP.7__CARDIOVASCULAR_III_v6101	-0.0657606	0.0780221	0.349474	no
SCARB2	SCARB2__NEUROLOGY_v8001	0.0267796	0.0794425	0.349474	no
TIMP4	TIMP4__CARDIOVASCULAR_III_v6101	-0.0501717	0.0795833	0.349474	no
GGT5	GGT5__NEURO_EXPLORATORY_v3911	-0.0586	0.0821758	0.353181	no
TNFSF14	TNFSF14__INFLAMMATION_v3004	-0.056614	0.0862185	0.362836	no
LEPR	LEPR__NEURO_EXPLORATORY_v3911	0.065849	0.0893613	0.368387	no
Dkk.4	Dkk.4__NEUROLOGY_v8001	-0.0349543	0.0925475	0.373892	no
LIF	LIF__INFLAMMATION_v3004	0.0646489	0.0991124	0.392563	no
LAP_TGF.beta.1	LAP_TGF.beta.1__INFLAMMATION_v3004	0.0489408	0.110419	0.428937	no
TNFRSF14	TNFRSF14__CARDIOVASCULAR_III_v6101	-0.0258698	0.124735	0.472366	no
RBKS	RBKS__NEURO_EXPLORATORY_v3911	0.0520489	0.127883	0.472366	no
IL2.RA	IL2.RA__CARDIOVASCULAR_III_v6101	-0.0570469	0.128614	0.472366	yes
TFPI	TFPI__CARDIOVASCULAR_III_v6101	-0.0369791	0.131888	0.473015	no
LDL_receptor	LDL_receptor__CARDIOVASCULAR_III_v6101	-0.0370417	0.133474	0.473015	yes
LAYN	LAYN__NEUROLOGY_v8001	0.0363123	0.140202	0.488291	no
FLRT2	FLRT2__NEUROLOGY_v8001	-0.0321062	0.148372	0.494683	no
COL1A1	COL1A1__CARDIOVASCULAR_III_v6101	-0.0410088	0.148818	0.494683	no
PI3	PI3__CARDIOVASCULAR_III_v6101	-0.0552398	0.150528	0.494683	no
NCAN	NCAN__NEUROLOGY_v8001	-0.0480987	0.152434	0.494683	no
TFF3	TFF3__CARDIOVASCULAR_III_v6101	-0.0357361	0.156083	0.494683	no
CXCL16	CXCL16__CARDIOVASCULAR_III_v6101	0.0285579	0.156731	0.494683	no
AXL	AXL__CARDIOVASCULAR_III_v6101	-0.0270196	0.16289	0.506213	no
CD200	CD200__NEUROLOGY_v8001	-0.0315033	0.178739	0.547049	no
CXCL5	CXCL5__INFLAMMATION_v3004	-0.0401925	0.196852	0.580417	no
SFRP1	SFRP1__NEURO_EXPLORATORY_v3911	0.0492307	0.197826	0.580417	yes
CTSZ	CTSZ__CARDIOVASCULAR_III_v6101	-0.0339574	0.198261	0.580417	no
DLK.1	DLK.1__CARDIOVASCULAR_III_v6101	-0.0299288	0.206034	0.594556	no
ABHD14B	ABHD14B__NEURO_EXPLORATORY_v3911	0.0498157	0.210494	0.598871	no
DSG3	DSG3__NEURO_EXPLORATORY_v3911	0.0485358	0.21788	0.60862	no
NXPH1	NXPH1__NEURO_EXPLORATORY_v3911	-0.0379323	0.219947	0.60862	no
GRN	GRN__CARDIOVASCULAR_III_v6101	-0.025416	0.225646	0.615672	no
PSME1	PSME1__NEURO_EXPLORATORY_v3911	0.0435171	0.230771	0.615672	no
IL.12B	IL.12B__INFLAMMATION_v3004	-0.0389392	0.231639	0.615672	no
SPOCK1	SPOCK1__NEUROLOGY_v8001	0.0333356	0.238582	0.625891	yes
PGLYRP1	PGLYRP1__CARDIOVASCULAR_III_v6101	-0.0381134	0.246086	0.631392	no
BCAN	BCAN__NEUROLOGY_v8001	-0.0433514	0.247792	0.631392	no
IL6	IL6__INFLAMMATION_v3004	-0.0444062	0.25294	0.631392	no
EPHB4	EPHB4__CARDIOVASCULAR_III_v6101	-0.0402953	0.253182	0.631392	no
PRTN3	PRTN3__CARDIOVASCULAR_III_v6101	-0.0452554	0.258321	0.633404	no
ADAM_22	ADAM_22__NEUROLOGY_v8001	-0.0364698	0.26026	0.633404	no
ADA	ADA__INFLAMMATION_v3004	-0.0317876	0.271615	0.653171	no
EFNA4	EFNA4__NEUROLOGY_v8001	-0.019232	0.283817	0.674482	no
Notch_3	Notch_3__CARDIOVASCULAR_III_v6101	-0.0236454	0.288431	0.677478	no
BLM_hydrolase	BLM_hydrolase__CARDIOVASCULAR_III_v6101	0.0313245	0.297382	0.680866	yes
CCL16	CCL16__CARDIOVASCULAR_III_v6101	-0.036937	0.298402	0.680866	no
SCARF2	SCARF2__NEUROLOGY_v8001	0.0215711	0.299985	0.680866	no
MMP.3	MMP.3__CARDIOVASCULAR_III_v6101	-0.0281751	0.328382	0.737036	no
LIF.R	LIF.R__INFLAMMATION_v3004	0.0179225	0.345485	0.754531	no
PTS	PTS__NEURO_EXPLORATORY_v3911	0.0327627	0.350425	0.754531	no
VWC2	VWC2__NEUROLOGY_v8001	-0.0209583	0.352334	0.754531	no
FUT8	FUT8__NEURO_EXPLORATORY_v3911	-0.0329854	0.352511	0.754531	no
NTRK2	NTRK2__NEUROLOGY_v8001	0.0179665	0.360635	0.754531	no
Ep.CAM	Ep.CAM__CARDIOVASCULAR_III_v6101	-0.0336266	0.36092	0.754531	no
SIRT2	SIRT2__INFLAMMATION_v3004	0.0208443	0.366122	0.754531	yes
CDCP1	CDCP1__INFLAMMATION_v3004	0.0274564	0.366329	0.754531	no
MMP.1	MMP.1__INFLAMMATION_v3004	-0.0322532	0.370643	0.754531	no
IL18	IL18__INFLAMMATION_v3004	-0.0251176	0.37353	0.754531	no
vWF	vWF__CARDIOVASCULAR_III_v6101	0.0342034	0.388343	0.776687	no
PDGF.R.alpha	PDGF.R.alpha__NEUROLOGY_v8001	-0.0181496	0.397533	0.777617	yes
CSTB	CSTB__CARDIOVASCULAR_III_v6101	0.0249021	0.399114	0.777617	no
VEGF.A	VEGF.A__Biogen_Alz_Panel	-0.0297646	0.400357	0.777617	no
TGF.alpha	TGF.alpha__INFLAMMATION_v3004	-0.0174943	0.406498	0.782025	no
TNFRSF10C	TNFRSF10C__CARDIOVASCULAR_III_v6101	0.0196327	0.415989	0.79194	no
FCAR	FCAR__NEURO_EXPLORATORY_v3911	0.0306918	0.419493	0.79194	no
RGMB	RGMB__NEUROLOGY_v8001	-0.0159178	0.424309	0.793614	no
CPA2	CPA2__NEUROLOGY_v8001	-0.0247053	0.434713	0.798393	no
ALCAM	ALCAM__CARDIOVASCULAR_III_v6101	-0.0128338	0.440769	0.798393	no
CD33	CD33__NEURO_EXPLORATORY_v3911	-0.0300068	0.440973	0.798393	no
IL.5R.alpha	IL.5R.alpha__NEUROLOGY_v8001	0.0265245	0.443519	0.798393	no
DDR1	DDR1__NEUROLOGY_v8001	-0.0194876	0.46114	0.798393	no
MSR1	MSR1__NEUROLOGY_v8001	-0.0187394	0.467159	0.798393	no
CPA1	CPA1__CARDIOVASCULAR_III_v6101	0.026163	0.467749	0.798393	no
MEPE	MEPE__CARDIOVASCULAR_III_v6101	0.0273663	0.481695	0.798393	no
FGF.23	FGF.23__INFLAMMATION_v3004	0.0280044	0.483163	0.798393	no
BMP.4	BMP.4__NEUROLOGY_v8001	-0.0179949	0.48485	0.798393	no
SCARA5	SCARA5__NEUROLOGY_v8001	-0.0152327	0.48601	0.798393	no
CNTN5	CNTN5__NEUROLOGY_v8001	0.0143975	0.487897	0.798393	no
ROBO2	ROBO2__NEUROLOGY_v8001	0.0130005	0.49078	0.798393	no
TMPRSS5	TMPRSS5__NEUROLOGY_v8001	0.022105	0.492641	0.798393	no
Siglec.9	Siglec.9__NEUROLOGY_v8001	0.0179922	0.497721	0.798393	no
CTSD	CTSD__CARDIOVASCULAR_III_v6101	-0.0235287	0.498108	0.798393	no
ADAM15	ADAM15__NEURO_EXPLORATORY_v3911	-0.0235151	0.501939	0.798393	no
FGFR2	FGFR2__NEURO_EXPLORATORY_v3911	0.0227228	0.505756	0.798393	no
CLSTN1	CLSTN1__NEURO_EXPLORATORY_v3911	0.0228366	0.506057	0.798393	no
ADAM_23	ADAM_23__NEUROLOGY_v8001	0.0128282	0.506991	0.798393	no
NTRK3	NTRK3__NEUROLOGY_v8001	0.0105814	0.516581	0.798393	no
CTSC	CTSC__NEUROLOGY_v8001	-0.0219865	0.517497	0.798393	no
CD163	CD163__CARDIOVASCULAR_III_v6101	0.0136719	0.51777	0.798393	no
IL.18BP	IL.18BP__CARDIOVASCULAR_III_v6101	0.0102797	0.53095	0.807482	no
WIF.1	WIF.1__Biogen_Alz_Panel	-0.0228527	0.531659	0.807482	no
DNER	DNER__INFLAMMATION_v3004	0.0215374	0.536092	0.808138	no
PDGF_subunit_A	PDGF_subunit_A__CARDIOVASCULAR_III_v6101	0.0160159	0.54156	0.808611	no
DRAXIN	DRAXIN__NEUROLOGY_v8001	-0.0165569	0.545761	0.808611	no
PILRA	PILRA__Biogen_Alz_Panel	0.0217512	0.548414	0.808611	no
KIRREL2	KIRREL2__NEURO_EXPLORATORY_v3911	-0.0204169	0.55372	0.810518	no
APP	APP__Biogen_Alz_Single_v100010101	0.0197561	0.559483	0.810747	no
CSF.1	CSF.1__INFLAMMATION_v3004	0.00874968	0.563031	0.810747	no
SNCG	SNCG__NEURO_EXPLORATORY_v3911	0.0211179	0.565918	0.810747	yes
TNFRSF13C	TNFRSF13C__NEURO_EXPLORATORY_v3911	-0.0197907	0.571258	0.812635	no
SELP	SELP__CARDIOVASCULAR_III_v6101	-0.0169346	0.617106	0.866954	no
RSPO1	RSPO1__NEUROLOGY_v8001	0.0133299	0.621763	0.866954	no
IL.10RB	IL.10RB__INFLAMMATION_v3004	0.00977717	0.626051	0.866954	no
RETN	RETN__CARDIOVASCULAR_III_v6101	-0.0177084	0.628206	0.866954	no
SCGB3A2	SCGB3A2__CARDIOVASCULAR_III_v6101	0.0186843	0.630902	0.866954	no
Nr.CAM	Nr.CAM__NEUROLOGY_v8001	-0.0160682	0.642453	0.876702	no
EPHA10	EPHA10__NEURO_EXPLORATORY_v3911	-0.0151932	0.647343	0.876702	yes
CRIP2	CRIP2__NEURO_EXPLORATORY_v3911	0.0167981	0.651702	0.876702	no
EDA2R	EDA2R__NEUROLOGY_v8001	0.0110101	0.65639	0.876702	no
BST2	BST2__NEURO_EXPLORATORY_v3911	0.0151209	0.662801	0.876702	no
PRTG	PRTG__NEUROLOGY_v8001	-0.00744927	0.671068	0.876702	no
CDH15	CDH15__NEURO_EXPLORATORY_v3911	-0.0150092	0.67509	0.876702	no
IL.18R1	IL.18R1__INFLAMMATION_v3004	0.0131786	0.679367	0.876702	no
CPM	CPM__NEUROLOGY_v8001	-0.0112936	0.683342	0.876702	no
ISLR2	ISLR2__NEURO_EXPLORATORY_v3911	0.0124397	0.685205	0.876702	yes
MATN3	MATN3__NEUROLOGY_v8001	0.00990933	0.685737	0.876702	no
CX3CL1	CX3CL1__INFLAMMATION_v3004	0.00858741	0.703914	0.88681	no
CPB1	CPB1__CARDIOVASCULAR_III_v6101	0.0106696	0.708855	0.88681	no
ADGRB3	ADGRB3__NEURO_EXPLORATORY_v3911	-0.0121075	0.713015	0.88681	no
CST5	CST5__INFLAMMATION_v3004	-0.0140644	0.725526	0.88681	no
NBL1	NBL1__NEUROLOGY_v8001	0.00723558	0.726986	0.88681	no
EGFR	EGFR__CARDIOVASCULAR_III_v6101	-0.00708797	0.728427	0.88681	no
TNFSF13B	TNFSF13B__CARDIOVASCULAR_III_v6101	0.00914702	0.731416	0.88681	no
CDH5	CDH5__CARDIOVASCULAR_III_v6101	0.0136588	0.732726	0.88681	no
LTBP3	LTBP3__NEURO_EXPLORATORY_v3911	-0.0116344	0.736892	0.88681	no
CCL23	CCL23__INFLAMMATION_v3004	-0.00984153	0.737545	0.88681	no
GPNMB	GPNMB__NEURO_EXPLORATORY_v3911	0.0109546	0.762029	0.90547	no
MB	MB__CARDIOVASCULAR_III_v6101	0.0109546	0.762029	0.90547	no
WFIKKN1	WFIKKN1__NEUROLOGY_v8001	-0.00877262	0.770919	0.908609	no
THY_1	THY_1__NEUROLOGY_v8001	-0.00938269	0.780507	0.908609	no
PLXNB3	PLXNB3__NEUROLOGY_v8001	-0.00566373	0.788003	0.908609	no
PECAM.1	PECAM.1__CARDIOVASCULAR_III_v6101	0.00806269	0.788693	0.908609	no
CXCL1	CXCL1__INFLAMMATION_v3004	-0.00887091	0.789731	0.908609	no
FGF.5	FGF.5__INFLAMMATION_v3004	-0.00642987	0.791659	0.908609	no
EPHB6	EPHB6__NEUROLOGY_v8001	0.00517147	0.802504	0.915852	no
PVR	PVR__NEUROLOGY_v8001	-0.00412465	0.809893	0.919092	no
SMPD1	SMPD1__NEUROLOGY_v8001	0.00586134	0.833484	0.94058	no
PON3	PON3__CARDIOVASCULAR_III_v6101	0.00783476	0.842332	0.940927	no
CD40	CD40__INFLAMMATION_v3004	0.00428191	0.847078	0.940927	no
MDGA1	MDGA1__NEUROLOGY_v8001	-0.00516855	0.848724	0.940927	yes
CD244	CD244__INFLAMMATION_v3004	-0.00548159	0.852424	0.940927	no
CNTN1	CNTN1__CARDIOVASCULAR_III_v6101	-0.00266702	0.873185	0.953192	no
CCL24	CCL24__CARDIOVASCULAR_III_v6101	0.00611831	0.877726	0.953192	no
TNFRSF21	TNFRSF21__NEUROLOGY_v8001	0.00533999	0.881845	0.953192	no
CDH6	CDH6__NEUROLOGY_v8001	-0.00257576	0.88241	0.953192	yes
KLK6	KLK6__CARDIOVASCULAR_III_v6101	0.00278008	0.89101	0.957361	no
CD302	CD302__NEURO_EXPLORATORY_v3911	-0.00383892	0.91076	0.969499	no
NAAA	NAAA__NEUROLOGY_v8001	0.00287742	0.914081	0.969499	no
TNFRSF12A	TNFRSF12A__NEUROLOGY_v8001	-0.00187086	0.916705	0.969499	no
SIGLEC1	SIGLEC1__NEUROLOGY_v8001	0.00213149	0.938781	0.980288	no
IL15	IL15__NEURO_EXPLORATORY_v3911	0.0025867	0.941122	0.980288	no
CASP.3	CASP.3__CARDIOVASCULAR_III_v6101	-0.00268883	0.941465	0.980288	no
IFI30	IFI30__NEURO_EXPLORATORY_v3911	-0.00226026	0.954798	0.989073	no
RGMA	RGMA__NEUROLOGY_v8001	0.000972097	0.968148	0.992773	no
KYNU	KYNU__NEUROLOGY_v8001	0.00119686	0.969598	0.992773	no
PCSK9	PCSK9__CARDIOVASCULAR_III_v6101	0.00128316	0.973114	0.992773	no
FAS	FAS__CARDIOVASCULAR_III_v6101	-0.00051102	0.981969	0.994841	no
SPON1	SPON1__CARDIOVASCULAR_III_v6101	0.000435766	0.989071	0.994841	no
CCL4	CCL4__INFLAMMATION_v3004	-0.000450331	0.989916	0.994841	no
ICAM.2	ICAM.2__CARDIOVASCULAR_III_v6101	-0.000120579	0.996367	0.996367	no

## Sheet: ST3_Fig2e
Supplementary Table 3. Summary statistics of protein differential abundance in ADNI (validation cohort) between A- and A+ participants
		A- vs. A+
SomaLogic Target	EntrezGeneSymbol	Effect	p-value	p-value FDR
SMOC1.1	SMOC1	0.49385	4.51637e-29	6.49454e-26
SMOC1	SMOC1	0.465406	1.34263e-25	9.65352e-23
LRRN1_CD	LRRN1	0.455028	7.39547e-25	3.54489e-22
PPP3R1	PPP3R1	0.381468	2.49008e-17	7.16146e-15
GPI	GPI	0.371721	5.57133e-17	1.33526e-14
VSNL1.1	VSNL1	0.335301	1.63145e-13	3.35146e-11
DLG4	DLG4	0.326125	1.67949e-12	3.01887e-10
VSNL1	VSNL1	0.31007	1.53984e-11	2.38945e-09
PEBP1	PEBP1	0.301076	1.66165e-11	2.38945e-09
TXNRD1	TXNRD1	0.285515	5.15367e-10	6.17582e-08
NRGN	NRGN	0.275337	2.18971e-09	2.42216e-07
MMP10	MMP10	0.268623	5.15952e-09	5.29956e-07
MAP2K1	MAP2K1	0.264041	1.35024e-08	1.29443e-06
MDH1	MDH1	0.255313	3.34888e-08	2.83276e-06
SPP1	SPP1	0.254882	3.19273e-08	2.83276e-06
CALB2	CALB2	0.250688	4.28644e-08	3.42439e-06
PDCD5	PDCD5	0.248128	4.79663e-08	3.63029e-06
CKMT1A	CKMT1A	0.247947	1.07466e-07	7.3589e-06
ENO2	ENO2	0.245551	1.30982e-07	8.56143e-06
GGCT	GGCT	0.243514	1.97288e-07	1.18208e-05
DDAH1	DDAH1	0.242094	1.6984e-07	1.06187e-05
NSFL1C	NSFL1C	0.235471	4.77683e-07	2.64195e-05
SMOC2	SMOC2	0.225803	3.54796e-07	2.04079e-05
GABARAP	GABARAP	0.225214	1.19052e-06	6.11418e-05
NUDC_Csdomain	NUDC	0.224659	6.8348e-07	3.64017e-05
SPART	SPART	0.223151	1.23971e-06	6.14725e-05
CRKL	CRKL	0.220693	1.38781e-06	6.65225e-05
GABARAP.1	GABARAP	0.220156	1.61654e-06	7.49865e-05
GSR	GSR	0.219365	2.45766e-06	0.000107094
GFAP	GFAP	0.216314	2.00266e-06	8.99946e-05
OLR1.1	OLR1	0.212243	4.2763e-06	0.000180862
DTD1	DTD1	0.210436	6.0889e-06	0.000243218
OLR1	OLR1	0.210287	5.24979e-06	0.000215691
GLO1	GLO1	0.208988	7.17255e-06	0.00027876
NUCB2	NUCB2	0.206541	1.00591e-05	0.000370895
MMP10.1	MMP10	0.204508	1.26068e-05	0.000442159
ENO1	ENO1	0.203585	1.5074e-05	0.000504103
SFRP1	SFRP1	0.203527	1.31233e-05	0.000449316
ASRGL1	ASRGL1	0.203071	1.65579e-05	0.000517616
ACHE	ACHE	0.201686	4.90594e-05	0.00135668
CHIT1	CHIT1	0.200761	2.45308e-05	0.000705506
PEAR1_CD	PEAR1	0.199196	1.61712e-05	0.00051676
CPLX2	CPLX2	0.197689	2.33257e-05	0.0006988
TWF2	TWF2	0.196779	2.28382e-05	0.000698752
PIGR	PIGR	0.195519	2.40936e-05	0.000705506
MMP3	MMP3	0.190858	5.61867e-05	0.00152446
SNCG	SNCG	0.189971	4.15949e-05	0.00117281
FABP3	FABP3	0.18455	6.20991e-05	0.00165368
SPON1	SPON1	0.179231	0.000145973	0.00361912
DSG3.1	DSG3	0.176499	0.000230364	0.00543055
ATOX1	ATOX1	0.176229	9.37412e-05	0.00245091
LRP1_ECD	LRP1	0.175051	0.000186522	0.0044703
BMPER	BMPER	0.174185	0.000186275	0.0044703
GPC5	GPC5	0.168341	0.000317278	0.00735881
SYT1	SYT1	0.168253	0.000328961	0.00739135
NEFL	NEFL	0.165098	0.000109634	0.00281525
GCHFR	GCHFR	0.16492	0.000405881	0.00897934
MENT	MENT	0.164067	0.000581615	0.0116161
CRIM1.1	CRIM1	0.161462	0.000560947	0.0113653
ST13	ST13	0.1613	0.000437773	0.00939579
RBP1.1	RBP1	0.161012	0.000541067	0.0113653
GOLM2.1	GOLM2	0.159886	0.000763929	0.0147147
SCN2B	SCN2B	0.1568	0.000790505	0.0149572
CRIM1	CRIM1	0.153974	0.00104559	0.0190325
ADGRE5.1	ADGRE5	0.153083	0.00116747	0.0205211
CACYBP	CACYBP	0.153049	0.00111257	0.0199984
APOE_E2	APOE	0.152763	0.000859742	0.0158501
MIF	MIF	0.152234	0.00134458	0.022647
SFRP1.1	SFRP1	0.150623	0.00135441	0.022647
RBP1	RBP1	0.149744	0.00128234	0.0219525
PARK7	PARK7	0.148743	0.00125076	0.0216698
CSTB	CSTB	0.148051	0.000767457	0.0147147
GOLM2	GOLM2	0.147481	0.00162248	0.0262149
DFFA	DFFA	0.147373	0.00176011	0.0272154
ACHE.1	ACHE	0.147314	0.00381304	0.0498469
EPS8L2	EPS8L2	0.145339	0.00173729	0.0271546
YWHAQ	YWHAQ	0.14251	0.001583	0.0258676
EFCAB14_Cterm	EFCAB14	0.141694	0.00241407	0.0364579
SPOCK1	SPOCK1	0.14116	0.00251386	0.0368871
PRG3	PRG3	0.14072	0.00245098	0.0364579
KAZALD1	KAZALD1	0.139879	0.00313243	0.044024
CD300LG.1	CD300LG	0.138718	0.0032977	0.045597
LILRA2	LILRA2	0.138481	0.00279179	0.0401459
CFC1	CFC1	0.137318	0.00350127	0.0470544
FIS1	FIS1	0.137201	0.00354183	0.0471588
TNFRSF1B	TNFRSF1B	0.137068	0.00167073	0.0266946
GFAP.1	GFAP	0.136626	0.00288706	0.0411049
TNFRSF1B.1	TNFRSF1B	0.136281	0.00171703	0.0271329
DNAJB2	DNAJB2	0.135616	0.0042643	0.0552438
APOE	APOE	0.131257	0.00654939	0.0765693
ATXN3	ATXN3	0.131027	0.00535025	0.0657132
ASAH2	ASAH2	0.130512	0.00592885	0.0698827
IGFBP1.1	IGFBP1	0.130263	0.00335837	0.0459937
SPARC	SPARC	0.129997	0.00488649	0.0621095
LGALS1	LGALS1	0.127408	0.00729471	0.0839183
DNM1	DNM1	0.126331	0.00727551	0.0839183
LACTB2	LACTB2	0.124534	0.00492384	0.0621095
PDGFRB	PDGFRB	0.12405	0.00855614	0.0953777
ADGRG1	ADGRG1	0.123662	0.00516979	0.0640876
SV2A	SV2A	0.12325	0.00949723	0.100419
SPOCK1.1	SPOCK1	0.122583	0.00885908	0.097247
IGFBP1	IGFBP1	0.122094	0.00543801	0.0657132
SEMA4C	SEMA4C	0.121808	0.00940642	0.100196
PTPRH	PTPRH	0.121688	0.01022	0.104229
SERPINB1	SERPINB1	0.121202	0.00924929	0.100019
CD84	CD84	0.120649	0.00813606	0.0921233
IMPA1	IMPA1	0.119991	0.014127	0.131913
GSTP1	GSTP1	0.119651	0.00932028	0.100019
VEGFD.1	VEGFD	0.119096	0.0124145	0.119013
CKB	CKB	0.118897	0.0111735	0.110051
IGF2R	IGF2R	0.117687	0.0116629	0.112559
CRIP2	CRIP2	0.117549	0.0082359	0.0925252
STX8	STX8	0.115822	0.0138224	0.129913
CD109	CD109	0.115781	0.0109484	0.108578
GPNMB.2	GPNMB	0.113596	0.0115938	0.112559
KRT18	KRT18	0.11314	0.016057	0.146139
APOE_E3	APOE	0.112548	0.0151514	0.139665
DRAXIN	DRAXIN	0.112124	0.0195146	0.168036
L1CAM	L1CAM	0.111996	0.0172308	0.154861
SLITRK6	SLITRK6	0.111488	0.0150764	0.139665
FLT1.1	FLT1	0.109661	0.0188108	0.163939
SERPINA3_complex	SERPINA3	0.109565	0.0100565	0.103294
DUT	DUT	0.109501	0.0218912	0.184175
ENO2.1	ENO2	0.10945	0.0202649	0.173458
IGDCC4	IGDCC4	0.109379	0.0176854	0.157195
SERPINE2	SERPINE2	0.108571	0.0231472	0.186998
CXCL16	CXCL16	0.107808	0.0181934	0.159525
NPPC	NPPC	0.107583	0.0233064	0.187232
GLRX	GLRX	0.107576	0.02395	0.189594
PLA2G7	PLA2G7	0.106666	0.0195063	0.168036
SPARCL1	SPARCL1	0.10632	0.023049	0.186998
TNFSF8	TNFSF8	0.106009	0.0206385	0.175611
MIF.1	MIF	0.105622	0.022597	0.18573
CSF1	CSF1	0.105514	0.0239959	0.189594
ITGAM	ITGAM	0.105227	0.0283232	0.215496
RWDD1	RWDD1	0.1044	0.0227319	0.18573
NT5C	NT5C	0.104261	0.0279075	0.214756
NUDT5	NUDT5	0.10417	0.028599	0.216449
CNP	CNP	0.103961	0.0279996	0.214756
IFNAR1.1	IFNAR1	0.102876	0.0293886	0.220108
DNAJB14_CD	DNAJB14	0.102135	0.0305301	0.224736
AGRN	AGRN	0.102061	0.0316895	0.228993
FLT1	FLT1	0.101556	0.0310834	0.226893
APOF	APOF	0.101373	0.0280766	0.214756
OMP	OMP	0.100462	0.031349	0.227676
IGFBP2	IGFBP2	0.100095	0.0338553	0.241009
SPINK1	SPINK1	0.0995849	0.0349881	0.246632
BTN2A1	BTN2A1	0.0986083	0.0356705	0.248064
SIGLEC7	SIGLEC7	0.0985313	0.0335508	0.24003
SMTN	SMTN	0.0977736	0.0292053	0.21988
VASN	VASN	0.0974435	0.0365717	0.252837
ANGPT1	ANGPT1	0.0968624	0.0239454	0.189594
TAX1BP1	TAX1BP1	0.0962266	0.0431501	0.28283
CAPG	CAPG	0.0961409	0.0383373	0.258822
VSIG4	VSIG4	0.0948005	0.0262735	0.205333
TNFRSF11B	TNFRSF11B	0.0947115	0.0219011	0.184175
FCGR3B	FCGR3B	0.0946611	0.0369825	0.254454
TNFRSF8	TNFRSF8	0.0946406	0.0357088	0.248064
PLAUR	PLAUR	0.0945653	0.044001	0.284244
LIFR	LIFR	0.094517	0.0453943	0.286632
IFNGR2.1	IFNGR2	0.0944493	0.0463911	0.287354
MAN1A2	MAN1A2	0.0943455	0.044475	0.284244
LAIR2	LAIR2	0.0943093	0.04799	0.287354
ADAM9	ADAM9	0.0939845	0.0464875	0.287354
CD83	CD83	0.0938093	0.0456458	0.286632
VEGFA.1	VEGFA	0.0936482	0.0451682	0.286632
IGF2R.1	IGF2R	0.093551	0.0442935	0.284244
GFER	GFER	0.0932637	0.0496765	0.28921
CRYBB1	CRYBB1	0.0931181	0.0477777	0.287354
BCAN	BCAN	0.0919411	0.0473957	0.287354
TNFSF12	TNFSF12	0.0919188	0.0491785	0.288648
OXT.1	OXT	0.0918705	0.0487582	0.287354
CPE	CPE	0.0914817	0.0551102	0.315731
STX1B	STX1B	0.0909869	0.0574058	0.321204
LPL	LPL	0.0907855	0.0494989	0.28921
EFCAB14_Nterm	EFCAB14	0.0906313	0.055508	0.315802
IL17RB	IL17RB	0.0903905	0.0577599	0.321933
NDST1	NDST1	0.0903463	0.0572555	0.321204
FAS.1	FAS	0.0902032	0.0555618	0.315802
EPHA2	EPHA2	0.0899622	0.0541489	0.311464
EDN1	EDN1	0.0897209	0.0595359	0.32928
GNLY	GNLY	0.0895105	0.0567767	0.32048
PDIA3	PDIA3	0.0879029	0.0604173	0.330708
PLXDC2_ECD	PLXDC2	0.0878452	0.0626754	0.336771
ACP5	ACP5	0.0872812	0.0645917	0.344011
PDIA4.1	PDIA4	0.0871823	0.0691111	0.364036
CSF1.1	CSF1	0.0870093	0.0627639	0.336771
ERP44	ERP44	0.0870055	0.0467993	0.287354
NADK	NADK	0.0869908	0.0659258	0.349469
NELL1	NELL1	0.0854385	0.0728414	0.378604
MMP8	MMP8	0.0853128	0.0703635	0.36928
PCBD1	PCBD1	0.0852945	0.0607767	0.330708
GRP	GRP	0.0850633	0.064305	0.343757
CLEC11A_beta	CLEC11A	0.0847607	0.076179	0.383243
CLEC11A_alpha	CLEC11A	0.084557	0.0796985	0.395195
CDCP1.2	CDCP1	0.0838112	0.093302	0.434736
GPC1	GPC1	0.0831094	0.0766086	0.383844
PDIA4.2	PDIA4	0.0827532	0.0835943	0.410268
FRZB.1	FRZB	0.0826439	0.0786615	0.391402
HAVCR2.1	HAVCR2	0.082592	0.0762222	0.383243
S100A11	S100A11	0.0824157	0.0800763	0.395704
TFPI	TFPI	0.0810082	0.0732628	0.378604
MMP7	MMP7	0.0802214	0.0882778	0.427537
METAP2	METAP2	0.0799536	0.0970213	0.442451
INHBB_betachain	INHBB	0.0797747	0.0917925	0.432779
MANF	MANF	0.0794848	0.0905734	0.431479
NCAM2	NCAM2	0.0794194	0.0937613	0.434736
DSCAM	DSCAM	0.0792244	0.0934847	0.434736
FCAR	FCAR	0.0783416	0.0933636	0.434736
SERPINA3	SERPINA3	0.0783016	0.0911711	0.431479
GNLY.1	GNLY	0.078233	0.0961607	0.441786
ENTPD6	ENTPD6	0.078205	0.100778	0.447279
PGA4	PGA4	0.077759	0.1006	0.447279
ARSA.1	ARSA	0.0775932	0.0999707	0.447279
ADIPOQ	ADIPOQ	0.0774563	0.0883021	0.427537
CCL2	CCL2	0.0774007	0.100623	0.447279
GRP.1	GRP	0.0770971	0.106847	0.462789
PLPBP	PLPBP	0.0768566	0.0972286	0.442451
TNFRSF1A	TNFRSF1A	0.0765632	0.0939283	0.434736
CD300A	CD300A	0.0763946	0.0989404	0.446007
CCDC80	CCDC80	0.0758564	0.0741359	0.380741
IGF1R	IGF1R	0.0758358	0.108325	0.464991
HSPA1A.6	HSPA1A	0.0757597	0.105986	0.461842
DNAJB14_LD	DNAJB14	0.0756876	0.112855	0.47477
VTI1A	VTI1A	0.0753149	0.112915	0.47477
PCSK9.1	PCSK9	0.0752969	0.107998	0.464991
CPA2	CPA2	0.0752551	0.112031	0.473827
SOD1	SOD1	0.0751638	0.110823	0.471489
PCDH17	PCDH17	0.0749841	0.111921	0.473827
TXNDC5	TXNDC5	0.0749166	0.0988382	0.446007
NUDC_Nterm	NUDC	0.0747688	0.114848	0.48009
SPARCL1.1	SPARCL1	0.0746307	0.115878	0.481597
BST2	BST2	0.0745293	0.115814	0.481597
HSPA1A.5	HSPA1A	0.0744253	0.101546	0.449302
GRIK2	GRIK2	0.0731498	0.119812	0.493669
CPE.1	CPE	0.072298	0.128184	0.516635
PRSS8	PRSS8	0.0722235	0.117602	0.487351
DNAJB6	DNAJB6	0.0720389	0.128377	0.516635
HIP1R	HIP1R	0.0716713	0.129478	0.516635
DKK3	DKK3	0.071296	0.129395	0.516635
PDIA3.1	PDIA3	0.0712934	0.126623	0.516635
TMPRSS5	TMPRSS5	0.0711171	0.129145	0.516635
CLMP_ECD	CLMP	0.0711013	0.131331	0.520257
CALB1	CALB1	0.0709093	0.1342	0.525832
GFRA1	GFRA1	0.0709061	0.132492	0.520557
TNR	TNR	0.0708062	0.135201	0.527156
HGF	HGF	0.0706551	0.132337	0.520557
SUMF2	SUMF2	0.0702742	0.137584	0.527649
IL4R	IL4R	0.0702565	0.139916	0.533328
COCH	COCH	0.0694778	0.140695	0.533328
FABP3.1	FABP3	0.0693129	0.1376	0.527649
NELL2	NELL2	0.0689684	0.130935	0.520125
ITGB5	ITGB5	0.0688449	0.14326	0.535086
ERBB4	ERBB4	0.0682938	0.144624	0.538782
ADAM12	ADAM12	0.0680727	0.136594	0.527325
C1QTNF5	C1QTNF5	0.0679403	0.146902	0.543851
FGFR2	FGFR2	0.0673516	0.145562	0.540874
TREM2.1	TREM2	0.0663777	0.154475	0.559765
PLXNB3	PLXNB3	0.0663289	0.154136	0.559765
PGLYRP1	PGLYRP1	0.0659637	0.16325	0.5733
THBS4	THBS4	0.065817	0.168641	0.5733
SERPINB8	SERPINB8	0.0657541	0.156992	0.562853
CD58	CD58	0.0656551	0.158069	0.562853
NLGN1.1	NLGN1	0.0655247	0.16586	0.5733
CNPY4	CNPY4	0.0654504	0.165109	0.5733
TLR3	TLR3	0.0652992	0.165795	0.5733
CXCL17	CXCL17	0.0652086	0.170893	0.575585
TINAGL1	TINAGL1	0.064943	0.167686	0.5733
MATN2	MATN2	0.0647918	0.152835	0.559765
CD209	CD209	0.0647654	0.169839	0.574656
SOD2	SOD2	0.064079	0.171315	0.575585
VEGFD	VEGFD	0.063956	0.174008	0.581915
CHGA.1	CHGA	0.0639191	0.180028	0.588108
LRP1	LRP1	0.0638286	0.171794	0.575851
RNASE4	RNASE4	0.0637654	0.142844	0.534922
GALNT10	GALNT10	0.0634856	0.176077	0.582066
OSCAR.1	OSCAR	0.0633167	0.178896	0.587719
CRLF1	CRLF1	0.0633139	0.166054	0.5733
IL6R	IL6R	0.0631682	0.180796	0.588108
PCSK9	PCSK9	0.0631146	0.179013	0.587719
MSTN	MSTN	0.0631086	0.190886	0.596894
CHL1.1	CHL1	0.0629712	0.174507	0.582066
NXPH1	NXPH1	0.0628002	0.182189	0.588108
PLXNB2	PLXNB2	0.0627213	0.180759	0.588108
EZR	EZR	0.0624695	0.158641	0.563275
DBI	DBI	0.062419	0.180056	0.588108
IFNGR2.2	IFNGR2	0.062204	0.190709	0.596894
MILR1	MILR1	0.0614132	0.190468	0.596894
MSTN.1	MSTN	0.0613709	0.194649	0.600655
TIMD4	TIMD4	0.0613196	0.183488	0.588108
ANGPTL4	ANGPTL4	0.0611839	0.18363	0.588108
PTS	PTS	0.0610402	0.186927	0.592073
ARSA	ARSA	0.0610083	0.193863	0.600655
FABP5	FABP5	0.0608932	0.197719	0.607522
APP	APP	0.0608547	0.188701	0.59507
MRC1	MRC1	0.0605482	0.183175	0.588108
FAM3C	FAM3C	0.0604268	0.212044	0.626524
SHBG	SHBG	0.0604239	0.184741	0.59035
MAMDC2	MAMDC2	0.0603202	0.205348	0.621664
WWP2	WWP2	0.060175	0.20418	0.62026
CAPS	CAPS	0.0599961	0.198881	0.609271
GSTP1.1	GSTP1	0.0598295	0.191835	0.597401
FUT8	FUT8	0.0597437	0.203702	0.62026
HSPA1A.3	HSPA1A	0.059696	0.194513	0.600655
CLPS	CLPS	0.059648	0.207091	0.621757
SUOX	SUOX	0.0595895	0.206541	0.621757
FXN	FXN	0.059203	0.205839	0.621757
TP53I3	TP53I3	0.0589964	0.212585	0.626524
TIMP4	TIMP4	0.0583118	0.220126	0.636143
IFNGR1	IFNGR1	0.0582356	0.221618	0.637175
TIMP3	TIMP3	0.0582133	0.220305	0.636143
VEGFA	VEGFA	0.058213	0.217726	0.633784
VSIR_ECD	VSIR	0.0578076	0.21768	0.633784
F3	F3	0.057438	0.22609	0.637209
CD8A.CD8B	CD8A	0.0572858	0.224675	0.637175
HSPA1A.1	HSPA1A	0.0572326	0.212617	0.626524
TNC.4	TNC	0.0572063	0.220157	0.636143
ACY3	ACY3	0.0570192	0.224787	0.637175
MYDGF	MYDGF	0.0569436	0.229662	0.638218
CD5_ECD	CD5	0.0567673	0.213228	0.626609
THBS2.1	THBS2	0.0566049	0.225094	0.637175
COLEC12	COLEC12	0.0564661	0.223382	0.637175
FURIN	FURIN	0.0563513	0.228208	0.637209
IGFBP2.1	IGFBP2	0.0563444	0.210721	0.626067
ACYP1	ACYP1	0.0562623	0.227508	0.637209
CPB1.1	CPB1	0.0560767	0.227768	0.637209
CLEC7A	CLEC7A	0.0559581	0.235505	0.643122
FGF23	FGF23	0.0557557	0.240806	0.6509
LILRB2.1	LILRB2	0.0557462	0.236183	0.643241
ASGR2	ASGR2	0.0554824	0.243885	0.656754
SIGLEC5.2	SIGLEC5	0.0552599	0.24698	0.660644
LILRB2	LILRB2	0.0551902	0.199817	0.610057
TGFB1	TGFB1	0.0546927	0.229901	0.638218
HSPA2	HSPA2	0.0545704	0.237141	0.644629
CDNF.1	CDNF	0.0543524	0.238218	0.645118
MERTK	MERTK	0.0543218	0.252182	0.663105
MESD.1	MESD	0.0541456	0.253172	0.663105
ANGPT2.1	ANGPT2	0.0539709	0.248648	0.661828
ENPP5	ENPP5	0.0538738	0.248991	0.661828
DNPEP	DNPEP	0.0536146	0.253103	0.663105
NDRG1	NDRG1	0.053613	0.256571	0.668385
LGALS8	LGALS8	0.0535497	0.259124	0.67227
IL10RB	IL10RB	0.0530937	0.263441	0.673912
HTRA2	HTRA2	0.0530729	0.26069	0.673912
TREM2	TREM2	0.0530488	0.253414	0.663105
BST1	BST1	0.0530313	0.263616	0.673912
TNC.6	TNC	0.0528997	0.229871	0.638218
SIGLEC5	SIGLEC5	0.0523267	0.270503	0.684266
NLGN1	NLGN1	0.0522916	0.269067	0.682396
CELA2A	CELA2A	0.0522291	0.283503	0.690545
KLK15	KLK15	0.0519836	0.273848	0.688449
HAVCR2	HAVCR2	0.0513728	0.284066	0.690545
SEMA4D	SEMA4D	0.0513132	0.278255	0.68988
C1QTNF1	C1QTNF1	0.051252	0.256074	0.668303
IL6R.1	IL6R	0.0511073	0.278156	0.68988
CD86	CD86	0.0509866	0.284766	0.690545
VSIR_CD	VSIR	0.0504917	0.280874	0.690545
BOC	BOC	0.0503012	0.275605	0.689193
BCL2	BCL2	0.0502958	0.27654	0.689193
WFIKKN2.1	WFIKKN2	0.050215	0.281819	0.690545
TXLNA.1	TXLNA	0.0500993	0.280206	0.690545
CD300C.1	CD300C	0.050098	0.273506	0.688449
CLSTN2	CLSTN2	0.0499877	0.291285	0.696951
ANGPT2	ANGPT2	0.0499843	0.284623	0.690545
IL7R	IL7R	0.0498481	0.28905	0.694385
CRISP2	CRISP2	0.0498369	0.257077	0.668492
PRDX1	PRDX1	0.0498127	0.296372	0.700383
HSPA1A	HSPA1A	0.0496403	0.282993	0.690545
PTP4A3	PTP4A3	0.0494912	0.292532	0.697614
SPINT1	SPINT1	0.049067	0.290545	0.696339
SHBG.1	SHBG	0.0484277	0.287001	0.692308
GHRL.2	GHRL	0.0483631	0.302955	0.700383
ITGA5.ITGB1.1	ITGA5	0.0483073	0.308997	0.706418
ST8SIA1.1	ST8SIA1	0.0483026	0.304395	0.701475
PRTG	PRTG	0.0481743	0.308021	0.70531
GRN	GRN	0.0481305	0.292009	0.697523
PLTP	PLTP	0.0481144	0.35577	0.741445
TNC.7	TNC	0.0480791	0.296741	0.700383
FRZB	FRZB	0.048016	0.309843	0.707229
LGALS9	LGALS9	0.0479428	0.300703	0.700383
NPTN	NPTN	0.0479302	0.305166	0.70192
DPP7	DPP7	0.0478877	0.312113	0.708375
IGFBP3	IGFBP3	0.0477033	0.312423	0.708375
OXT	OXT	0.0473252	0.317316	0.714085
ATP5IF1	ATP5IF1	0.0473246	0.321357	0.718679
HS6ST1	HS6ST1	0.0472676	0.323357	0.72091
CHGA	CHGA	0.0472357	0.332947	0.726653
EFHD1	EFHD1	0.0469631	0.276511	0.689193
CSPG4	CSPG4	0.046938	0.325532	0.724636
HSPG2	HSPG2	0.046594	0.289247	0.694385
CCL24	CCL24	0.0462216	0.327462	0.726653
LILRB1	LILRB1	0.0462163	0.326579	0.725844
MATN3	MATN3	0.0461999	0.331794	0.726653
NLGN1.2	NLGN1	0.0461093	0.329968	0.726653
SOD3	SOD3	0.0459391	0.334245	0.726653
CTSO	CTSO	0.0458793	0.330539	0.726653
SELPLG	SELPLG	0.0456637	0.334231	0.726653
RET	RET	0.0455987	0.331883	0.726653
TNFRSF13C	TNFRSF13C	0.0455883	0.342067	0.732545
IGFBPL1	IGFBPL1	0.0455186	0.329765	0.726653
MERTK.1	MERTK	0.0453052	0.344368	0.732545
VWF	VWF	0.0451787	0.301623	0.700383
EPHA10.1	EPHA10	0.0451754	0.33838	0.72734
SIRT2	SIRT2	0.0450165	0.333723	0.726653
UMOD	UMOD	0.0449106	0.329376	0.726653
DKK1	DKK1	0.0447364	0.348279	0.734348
IL1R2.1	IL1R2	0.0445765	0.343558	0.732545
GPNMB.1	GPNMB	0.0445191	0.337249	0.726653
FKBP4	FKBP4	0.0443276	0.335881	0.726653
IL1RL2	IL1RL2	0.0442179	0.336596	0.726653
CTRC	CTRC	0.0441478	0.347066	0.734348
PRSS27	PRSS27	0.0441301	0.34947	0.734631
TNC.3	TNC	0.0438836	0.313389	0.708375
NXPH3	NXPH3	0.0437898	0.349946	0.734631
TNFRSF14.1	TNFRSF14	0.0436765	0.355467	0.741445
IGFBP2.3	IGFBP2	0.043334	0.346338	0.734348
IL6R.2	IL6R	0.0430249	0.361855	0.748701
MMP12	MMP12	0.0428003	0.371661	0.759563
SIGLEC5.1	SIGLEC5	0.0427365	0.369392	0.757754
TNC.1	TNC	0.0425407	0.363792	0.749973
CCL17	CCL17	0.0425249	0.369829	0.757754
VWA1	VWA1	0.0423125	0.343007	0.732545
TYRO3	TYRO3	0.042191	0.372951	0.759637
BPIFB1.1	BPIFB1	0.0421032	0.360821	0.747638
TNFRSF12A	TNFRSF12A	0.0419329	0.385198	0.761841
EGFR	EGFR	0.0419118	0.374875	0.761229
ANPEP	ANPEP	0.041767	0.379277	0.761841
CGA.FSHB	CGA	0.0416438	0.282128	0.690545
GPNMB	GPNMB	0.0413185	0.375138	0.761229
FLT3LG.1	FLT3LG	0.0410986	0.389126	0.761841
PRSS27.1	PRSS27	0.0410768	0.38196	0.761841
IDUA	IDUA	0.0409778	0.390602	0.761841
CLSTN1	CLSTN1	0.0408164	0.387287	0.761841
KIT	KIT	0.0407995	0.387724	0.761841
CNTN4	CNTN4	0.0406177	0.389997	0.761841
IL18BP	IL18BP	0.0405467	0.381862	0.761841
TACSTD2.1	TACSTD2	0.0405119	0.39533	0.764091
TREM2.2	TREM2	0.0403181	0.390868	0.761841
CFH	CFH	0.0403155	0.386552	0.761841
ICAM1	ICAM1	0.0402957	0.389307	0.761841
KLK13.1	KLK13	0.0400555	0.397413	0.765032
TFPI2	TFPI2	0.0399718	0.396537	0.76437
CNTNAP2	CNTNAP2	0.0398962	0.391904	0.762595
L3HYPDH	L3HYPDH	0.0396022	0.38888	0.761841
OSMR	OSMR	0.0395927	0.403686	0.769894
BCAM	BCAM	0.0395899	0.394787	0.764091
EHBP1	EHBP1	0.0395807	0.405613	0.770505
CHRDL1	CHRDL1	0.0395403	0.388545	0.761841
LAIR1	LAIR1	0.0390532	0.41021	0.773372
TXN	TXN	0.0389095	0.410407	0.773372
BTC.1	BTC	0.0388626	0.419341	0.782485
WFIKKN2	WFIKKN2	0.0387244	0.409804	0.773372
BTD.1	BTD	0.0386409	0.426446	0.782485
HAVCR2.2	HAVCR2	0.0386003	0.414374	0.77821
WIF1	WIF1	0.0384872	0.388565	0.761841
GSTT2B	GSTT2B	0.0383724	0.422617	0.782485
NCR3LG1	NCR3LG1	0.0382981	0.426612	0.782485
NOTCH1	NOTCH1	0.0381506	0.421978	0.782485
TNFSF14.1	TNFSF14	0.0381242	0.422964	0.782485
CDH2	CDH2	0.0378636	0.43081	0.784576
BGN.1	BGN	0.0375829	0.440294	0.793412
FABP2	FABP2	0.0372838	0.426397	0.782485
HRC	HRC	0.0372151	0.433849	0.787721
ADGRG2	ADGRG2	0.0371417	0.425977	0.782485
CPB1	CPB1	0.0368693	0.42945	0.784576
CD163	CD163	0.0368236	0.402216	0.769546
CR1	CR1	0.0363971	0.421933	0.782485
IGFBP2.2	IGFBP2	0.0358864	0.431068	0.784576
MSR1_ECD.1	MSR1	0.0357441	0.449116	0.802273
DLL1.1	DLL1	0.0356807	0.451554	0.803883
EFNB2_CD	EFNB2	0.0356164	0.451695	0.803883
DNER_CD	DNER	0.0355254	0.455381	0.808442
CPPED1	CPPED1	0.0347194	0.474133	0.822441
NRP1	NRP1	0.0345973	0.461641	0.814496
DCTD	DCTD	0.0345908	0.464348	0.816298
RNASE3.1	RNASE3	0.0344287	0.444229	0.796511
ULBP2.1	ULBP2	0.0343784	0.463165	0.815216
GAD1	GAD1	0.0340245	0.472064	0.822423
CHAD	CHAD	0.0339351	0.467337	0.819302
LRIG1	LRIG1	0.0339162	0.469857	0.820965
SFTPD	SFTPD	0.0336919	0.472407	0.822423
SCLY	SCLY	0.0334789	0.476403	0.822522
CNDP1	CNDP1	0.0334167	0.47202	0.822423
TFF1	TFF1	0.0333665	0.473833	0.822441
TNC.2	TNC	0.0332951	0.459615	0.812947
MFGE8	MFGE8	0.0332754	0.476468	0.822522
FN1_4	FN1	0.0331669	0.442268	0.795897
ACP6	ACP6	0.0326518	0.496739	0.843537
AREG	AREG	0.0322091	0.508254	0.854818
HNMT	HNMT	0.0321972	0.489436	0.839867
RETN	RETN	0.0320799	0.480571	0.827617
OMD.1	OMD	0.0320494	0.492081	0.841653
SCG3	SCG3	0.031832	0.493998	0.841669
DDR1.1	DDR1	0.0317912	0.492986	0.841669
ENDOU	ENDOU	0.0317817	0.502196	0.84837
CLU	CLU	0.0316292	0.492232	0.841653
DSC2	DSC2	0.0313757	0.488913	0.839867
CDH1	CDH1	0.0310441	0.510642	0.855831
GAS6	GAS6	0.0310327	0.496854	0.843537
FLT3	FLT3	0.0308801	0.50265	0.84837
EDIL3	EDIL3	0.0307348	0.519283	0.862155
TFRC_ECD	TFRC	0.0302761	0.519152	0.862155
POMC_ACTH	POMC	0.0302054	0.521001	0.863133
PLG_plasmin	PLG	0.0301559	0.529724	0.867331
ANGPTL1_Cterm	ANGPTL1	0.0301323	0.498932	0.846067
LYPD3	LYPD3	0.0297583	0.532491	0.867331
OMD	OMD	0.0297252	0.523524	0.865319
HYAL1	HYAL1	0.0295046	0.529284	0.867331
MESD	MESD	0.0294135	0.529754	0.867331
C1QA.C1QB.C1QC	C1QA	0.0292638	0.517642	0.862155
PAM	PAM	0.0292263	0.527391	0.867331
PRCP	PRCP	0.0291846	0.533185	0.867331
MDGA1	MDGA1	0.0291757	0.540315	0.871566
CDON	CDON	0.0291474	0.53287	0.867331
NXPH1.1	NXPH1	0.0288505	0.531377	0.867331
TAFA5	TAFA5	0.0287182	0.540569	0.871566
CCN5	CCN5	0.0286087	0.437317	0.792017
BGN	BGN	0.0285397	0.548225	0.877151
NT5E.1	NT5E	0.0285043	0.545344	0.876206
UROD	UROD	0.0284413	0.553426	0.877231
RNASE1	RNASE1	0.0283353	0.547049	0.877151
NRP2.1	NRP2	0.0282988	0.542923	0.87427
FSHB	FSHB	0.028074	0.553912	0.877231
CD86.1	CD86	0.02784	0.552352	0.877151
TNFRSF10B	TNFRSF10B	0.0276547	0.560419	0.885585
JAM2	JAM2	0.027596	0.560226	0.885585
GALNT2	GALNT2	0.0275854	0.563472	0.886925
AMY2B.1	AMY2B	0.0274158	0.550832	0.877151
PNLIPRP2	PNLIPRP2	0.0273964	0.56876	0.890532
IL15	IL15	0.0271688	0.569369	0.890532
CD33	CD33	0.0271311	0.563343	0.886925
ART3	ART3	0.0268512	0.564115	0.886925
ITIH5	ITIH5	0.0267385	0.571148	0.890532
CPM.1	CPM	0.026729	0.572642	0.890532
TNC	TNC	0.0267236	0.564968	0.886925
ISLR2	ISLR2	0.0267161	0.575638	0.890532
TMEM132A	TMEM132A	0.0267153	0.572763	0.890532
PRND	PRND	0.026574	0.571512	0.890532
NAGPA	NAGPA	0.0262591	0.58003	0.891083
QSOX1	QSOX1	0.0262472	0.583108	0.891083
NEO1	NEO1	0.0261833	0.578885	0.890532
RBKS	RBKS	0.0261289	0.582704	0.891083
SNAP25	SNAP25	0.0261225	0.582796	0.891083
LY75	LY75	0.0259843	0.578893	0.890532
CDCP1	CDCP1	0.0256341	0.57568	0.890532
PNLIPRP2.1	PNLIPRP2	0.0253125	0.593949	0.899999
DKK4.1	DKK4	0.0252425	0.587358	0.89456
CX3CL1	CX3CL1	0.0251127	0.603896	0.90837
BAMBI_ECD	BAMBI	0.0250959	0.58556	0.893531
CR2	CR2	0.0248864	0.598648	0.903558
ITGA5	ITGA5	0.0245007	0.607805	0.910441
C1R	C1R	0.0244736	0.614342	0.914517
ADGRB3	ADGRB3	0.0243449	0.605752	0.910157
FN1_2	FN1	0.0243079	0.574111	0.890532
SPACA5	SPACA5	0.0242905	0.60681	0.910157
MYL3	MYL3	0.0242417	0.606982	0.910157
MSMB	MSMB	0.024155	0.577793	0.890532
MANSC1	MANSC1	0.024002	0.61181	0.913586
DLL1	DLL1	0.0236154	0.61824	0.916706
DNER_ECD	DNER	0.0236021	0.618362	0.916706
FN1_3	FN1	0.0235057	0.573623	0.890532
RSPO1	RSPO1	0.0234997	0.615932	0.915936
HS6ST2	HS6ST2	0.0234061	0.617721	0.916706
VWC2.1	VWC2	0.0232104	0.621989	0.918296
MSRA	MSRA	0.0231901	0.62114	0.918296
REN	REN	0.0231707	0.613835	0.914517
GHRL.1	GHRL	0.023005	0.625973	0.918309
NCAM1	NCAM1	0.0229735	0.62563	0.918309
PCDH9	PCDH9	0.0229625	0.626165	0.918309
FGF12	FGF12	0.0229362	0.623339	0.918309
EDA2R	EDA2R	0.0229291	0.598469	0.903558
CANT1	CANT1	0.0229134	0.629046	0.919608
OBP2B	OBP2B	0.0228552	0.626468	0.918309
GCNT1	GCNT1	0.0228247	0.635935	0.919935
LYZL2	LYZL2	0.0227373	0.628757	0.919608
DPP10	DPP10	0.0225063	0.636583	0.919935
CRYGD	CRYGD	0.0222793	0.631831	0.919608
CPM	CPM	0.0221997	0.63796	0.920148
SIRPA	SIRPA	0.0217663	0.660541	0.923895
MARCO.1	MARCO	0.0215227	0.652295	0.923895
ICAM5	ICAM5	0.0213872	0.649459	0.923895
C1S.1	C1S	0.0213402	0.631633	0.919608
MOG	MOG	0.0213093	0.650705	0.923895
DNAJA2	DNAJA2	0.0210551	0.655569	0.923895
CA4	CA4	0.0210495	0.657639	0.923895
ROBO2	ROBO2	0.0210293	0.654813	0.923895
EGF_ECD	EGF	0.0209642	0.655692	0.923895
POSTN.1	POSTN	0.0209493	0.621552	0.918296
FLT3LG	FLT3LG	0.020846	0.653996	0.923895
LTA_beta2	LTA	0.0207909	0.660102	0.923895
NTRK3	NTRK3	0.020754	0.661041	0.923895
NECTIN4	NECTIN4	0.0206797	0.662325	0.923895
CXCL9	CXCL9	0.0206449	0.662164	0.923895
CNTN2	CNTN2	0.0205523	0.663529	0.924511
CXCL11	CXCL11	0.0205495	0.664644	0.924511
VIT.1	VIT	0.0204956	0.646673	0.923895
TNFRSF9	TNFRSF9	0.0203895	0.66882	0.924511
CDCP1.1	CDCP1	0.0201648	0.668972	0.924511
CFHR4	CFHR4	0.019994	0.676127	0.924511
CNTN5	CNTN5	0.0198512	0.671602	0.924511
PRSS8.1	PRSS8	0.0197647	0.65362	0.923895
DSG2.1	DSG2	0.0197269	0.674025	0.924511
DDT	DDT	0.0195545	0.680471	0.924511
SNAP23	SNAP23	0.0195432	0.676697	0.924511
TNFRSF11A	TNFRSF11A	0.0194579	0.681291	0.924511
ICAM5.1	ICAM5	0.0193963	0.680338	0.924511
EPHB6.1	EPHB6	0.0193316	0.68168	0.924511
CD209.2	CD209	0.0193176	0.676729	0.924511
CD244	CD244	0.0192837	0.68537	0.927152
CRELD1	CRELD1	0.0190373	0.687798	0.929562
ISLR2.1	ISLR2	0.0189769	0.691315	0.931171
SEZ6L2	SEZ6L2	0.01876	0.698179	0.931944
C1QTNF9	C1QTNF9	0.0187324	0.69473	0.931944
LRP11	LRP11	0.0185145	0.694557	0.931944
PLAU	PLAU	0.0183922	0.700645	0.931944
TLR1_CD	TLR1	0.0180436	0.705309	0.931944
NRP2	NRP2	0.017891	0.700956	0.931944
CRISP3	CRISP3	0.0178381	0.706946	0.931944
QDPR	QDPR	0.0177232	0.705943	0.931944
EPHB4	EPHB4	0.0176303	0.709558	0.931944
MSR1_ECD.2	MSR1	0.0176298	0.71125	0.931944
VWC2L	VWC2L	0.0174954	0.712032	0.931944
WIF1.1	WIF1	0.0174451	0.694592	0.931944
C1QL2.1	C1QL2	0.017319	0.713253	0.931944
VWC2	VWC2	0.0172653	0.713787	0.931944
CD80.1	CD80	0.0171914	0.709561	0.931944
PTPRS	PTPRS	0.0171021	0.718562	0.931944
CPA1.1	CPA1	0.0169821	0.722041	0.931944
CXCL8	CXCL8	0.0169596	0.717038	0.931944
BGLAP.1	BGLAP	0.0169264	0.720007	0.931944
CD46	CD46	0.0169117	0.719442	0.931944
GDF15	GDF15	0.0169018	0.668359	0.924511
ADAM15_CD	ADAM15	0.0168452	0.720407	0.931944
CA4.1	CA4	0.0168441	0.721478	0.931944
DNAJA4	DNAJA4	0.016545	0.732722	0.931944
TEK	TEK	0.0162847	0.731013	0.931944
NOTCH2.1	NOTCH2	0.0161464	0.734214	0.931944
RNF149	RNF149	0.0160242	0.736189	0.931944
REG4	REG4	0.0160154	0.721663	0.931944
CST7.1	CST7	0.0159807	0.728432	0.931944
SPINK6	SPINK6	0.0158432	0.739792	0.933208
GUSB	GUSB	0.0156949	0.741013	0.933208
PDCD6	PDCD6	0.0156917	0.740973	0.933208
ADM	ADM	0.0156535	0.735925	0.931944
RNASE3	RNASE3	0.0155575	0.731378	0.931944
FCER2	FCER2	0.0155481	0.745526	0.933208
ADAM23	ADAM23	0.0155401	0.741711	0.933208
SCPEP1	SCPEP1	0.0154677	0.735974	0.931944
NCAN	NCAN	0.0153205	0.745731	0.933208
FOLR3	FOLR3	0.0152728	0.751104	0.934196
PTGR1.1	PTGR1	0.0151954	0.743089	0.933208
VCAN	VCAN	0.0150804	0.751028	0.934196
CD59.1	CD59	0.0146845	0.754243	0.934196
IGFBP7	IGFBP7	0.0146537	0.753168	0.934196
CD274	CD274	0.0146036	0.760123	0.93738
CNTN1	CNTN1	0.0145057	0.759537	0.93738
LAMA4	LAMA4	0.0144877	0.761176	0.93738
CD22	CD22	0.0144005	0.754201	0.934196
SERPINB9	SERPINB9	0.0143885	0.756811	0.93657
MIA	MIA	0.0143325	0.752701	0.934196
IL17D	IL17D	0.0140738	0.767123	0.941593
GSN.1	GSN	0.0139307	0.746307	0.933208
AGER	AGER	0.0138776	0.771067	0.941615
CD209.1	CD209	0.0137582	0.769112	0.941593
XG	XG	0.0137581	0.769382	0.941593
PROC	PROC	0.0135646	0.774318	0.942903
IL22.1	IL22	0.0134989	0.768828	0.941593
GP1BA	GP1BA	0.0134095	0.774387	0.942903
FGF19.1	FGF19	0.0131491	0.780974	0.947714
CST5	CST5	0.0128736	0.787387	0.949436
IL17RA	IL17RA	0.0128505	0.785514	0.949436
CCN2	CCN2	0.0126336	0.789016	0.949436
SCARF2_ECD	SCARF2	0.012584	0.770204	0.941615
EFNA4.1	EFNA4	0.0125765	0.787207	0.949436
PIK3IP1	PIK3IP1	0.0125571	0.791122	0.949436
EGFLAM	EGFLAM	0.0125377	0.788792	0.949436
VNN2	VNN2	0.0124992	0.78725	0.949436
GLA	GLA	0.012446	0.790525	0.949436
HSPB6	HSPB6	0.012366	0.75961	0.93738
FAM171B_ECD.1	FAM171B	0.0121483	0.800995	0.954287
CCN3	CCN3	0.0120012	0.79853	0.953106
FLRT2	FLRT2	0.0115473	0.807725	0.95828
CLMP_CD	CLMP	0.0115367	0.804131	0.956443
FCN2.1	FCN2	0.0115113	0.804799	0.956447
NIT2	NIT2	0.0114399	0.809953	0.95828
CPVL	CPVL	0.0114117	0.811197	0.95828
HARS1	HARS1	0.0113501	0.801654	0.954287
ADAMTS15	ADAMTS15	0.0112902	0.809303	0.95828
IDS	IDS	0.0112861	0.809678	0.95828
RARRES2	RARRES2	0.0112435	0.812339	0.95828
HSPA1A.4	HSPA1A	0.01123	0.811565	0.95828
ALDH1A1	ALDH1A1	0.0111866	0.816494	0.958734
BNIP3L	BNIP3L	0.011174	0.815801	0.958734
LCAT	LCAT	0.0109577	0.826908	0.958734
S100A4.1	S100A4	0.0108	0.818301	0.958734
CLSTN3	CLSTN3	0.0107315	0.822022	0.958734
EPHB6	EPHB6	0.0107288	0.822357	0.958734
OGN	OGN	0.0106625	0.825735	0.958734
FGF19	FGF19	0.0105854	0.822744	0.958734
TMEM106A	TMEM106A	0.0105305	0.824412	0.958734
KLK8.1	KLK8	0.0103862	0.826793	0.958734
ACAN	ACAN	0.0103548	0.818411	0.958734
PCOLCE	PCOLCE	0.0100959	0.823449	0.958734
VTA1	VTA1	0.0100738	0.837008	0.958734
IL1R1	IL1R1	0.00982863	0.818383	0.958734
ADAM8	ADAM8	0.00982226	0.8355	0.958734
CETN3	CETN3	0.00981767	0.834121	0.958734
MSLN	MSLN	0.00981698	0.835258	0.958734
FCN2	FCN2	0.00980331	0.829485	0.958734
DAG1	DAG1	0.00964385	0.838336	0.958734
C1S	C1S	0.0096069	0.826515	0.958734
FAS	FAS	0.0096025	0.831927	0.958734
CSF1R	CSF1R	0.00957318	0.838821	0.958734
TACSTD2	TACSTD2	0.00955061	0.838507	0.958734
PTGR1	PTGR1	0.00952194	0.839098	0.958734
STAB2	STAB2	0.00940003	0.837483	0.958734
NAAA	NAAA	0.00926701	0.845607	0.962568
TNFSF10	TNFSF10	0.00920314	0.847519	0.962568
BCHE.1	BCHE	0.00906232	0.845858	0.962568
CNTN3	CNTN3	0.00897419	0.84878	0.962568
PLXDC1	PLXDC1	0.00884093	0.850781	0.962568
KYAT1	KYAT1	0.00878276	0.853104	0.962923
COL18A1	COL18A1	0.00877875	0.847882	0.962568
AHSG	AHSG	0.00876032	0.852056	0.962711
TNFRSF19	TNFRSF19	0.00867361	0.847696	0.962568
PTH1R	PTH1R	0.0085446	0.85703	0.964242
CTSF	CTSF	0.00842357	0.857522	0.964242
B4GALT1	B4GALT1	0.00839405	0.861393	0.966212
SELL	SELL	0.00822915	0.857626	0.964242
FAM171B_ECD	FAM171B	0.0082147	0.864759	0.96762
FAM3B	FAM3B	0.00817882	0.862512	0.966713
ADAM22	ADAM22	0.00808841	0.86534	0.96762
TRIAP1	TRIAP1	0.00808682	0.864919	0.96762
CFD	CFD	0.00806105	0.852247	0.962711
MET	MET	0.00802906	0.866097	0.967714
PODXL2	PODXL2	0.00773398	0.870761	0.970043
COLEC12.1	COLEC12	0.00769984	0.870567	0.970043
CHCHD10	CHCHD10	0.00759846	0.872229	0.970043
TGFBR3	TGFBR3	0.0074014	0.875666	0.970455
ACE	ACE	0.00728391	0.87785	0.970455
SPINT2	SPINT2	0.00719809	0.878728	0.970455
CHRDL2	CHRDL2	0.00710303	0.879948	0.970455
IGSF3	IGSF3	0.00704122	0.881289	0.970455
EFNA1	EFNA1	0.00685596	0.884485	0.970455
TNFRSF21.1	TNFRSF21	0.00683116	0.885655	0.970455
AMY2A	AMY2A	0.00673988	0.882998	0.970455
IL18R1.1	IL18R1	0.0065489	0.889817	0.970455
ITGB2	ITGB2	0.0064318	0.890146	0.970455
CD248	CD248	0.00625715	0.893746	0.9707
CILP	CILP	0.00624726	0.897272	0.972327
BCHE	BCHE	0.00609914	0.895966	0.971644
BPIFB1	BPIFB1	0.00580162	0.900987	0.974194
CGA.LHB	CGA	0.00563245	0.893585	0.9707
SERPINA9	SERPINA9	0.00530839	0.911055	0.975124
KLK8	KLK8	0.00516396	0.913354	0.975124
RELT.1	RELT	0.00514325	0.913094	0.975124
PRG2	PRG2	0.00510533	0.914094	0.975124
TFRC_CD	TFRC	0.00505941	0.913828	0.975124
CYB5R2	CYB5R2	0.00491576	0.918636	0.976723
CFHR2	CFHR2	0.00482891	0.91722	0.976286
POSTN	POSTN	0.00479304	0.91067	0.975124
APOH	APOH	0.00459808	0.92244	0.977848
GGT5	GGT5	0.00448445	0.922564	0.977848
NENF	NENF	0.00434455	0.927631	0.980854
PEAR1_ECD	PEAR1	0.00402818	0.928397	0.980854
RELT	RELT	0.00401353	0.932674	0.981116
CHI3L1	CHI3L1	0.00374509	0.936247	0.982707
EPHA10	EPHA10	0.00370731	0.937452	0.982707
DCN	DCN	0.00366289	0.937995	0.982707
PRTN3	PRTN3	0.00332955	0.944433	0.985752
CRLF1.CLCF1	CRLF1	0.00306536	0.948609	0.985752
FST	FST	0.00304368	0.946962	0.985752
MICB	MICB	0.00303093	0.949211	0.985752
FAS.3	FAS	0.00284461	0.949487	0.985752
IL6ST	IL6ST	0.00269651	0.954549	0.988223
ANGPTL1_Nterm	ANGPTL1	0.00269165	0.953662	0.988015
DKKL1	DKKL1	0.00247144	0.958244	0.988702
DLK1_ECD	DLK1	0.00221125	0.962038	0.988702
LCN2	LCN2	0.00212108	0.959117	0.988702
PECAM1	PECAM1	0.00211379	0.963822	0.988702
TGM2	TGM2	0.0019352	0.967236	0.989605
CD55	CD55	0.00179491	0.96976	0.989605
LRP11.1	LRP11	0.00177649	0.970116	0.989605
CXADR	CXADR	0.00168214	0.971174	0.989605
NRP1.1	NRP1	0.00164241	0.972201	0.989605
CPXM1	CPXM1	0.00159501	0.973003	0.989605
ESAM	ESAM	0.00158115	0.973392	0.989605
CDH15_CD	CDH15	0.00156552	0.973776	0.989605
CTSH.1	CTSH	0.00129016	0.978373	0.99082
TMEM25	TMEM25	0.00123025	0.979377	0.99082
IL34	IL34	0.00121756	0.979519	0.99082
GM2A	GM2A	0.00114585	0.980648	0.99082
LEFTY2	LEFTY2	0.00106054	0.981174	0.99082
PLIN3	PLIN3	0.00102783	0.982636	0.9914
ROBO2.1	ROBO2	0.000925355	0.984254	0.9914
RSPO3	RSPO3	0.000918447	0.984505	0.9914
CST6	CST6	0.000784386	0.985688	0.991896
YAP1	YAP1	0.00054638	0.990228	0.995072
TNFRSF21	TNFRSF21	0.000415026	0.992951	0.997112
KDR	KDR	0.000292395	0.994845	0.99743
EDAR	EDAR	5.47802e-05	0.99906	0.99906
SERPINI2	SERPINI2	-0.000133858	0.997744	0.998438
CD38.1	CD38	-0.000227735	0.996141	0.997528
ADGRD1	ADGRD1	-0.000272432	0.995349	0.99743
IL18R1	IL18R1	-0.000300065	0.994929	0.99743
RNASET2	RNASET2	-0.00078046	0.986645	0.992165
SMPDL3A.1	SMPDL3A	-0.000936946	0.984118	0.9914
EFNA4	EFNA4	-0.00115208	0.98024	0.99082
CSF1R.1	CSF1R	-0.00121911	0.979147	0.99082
ART3.1	ART3	-0.00122427	0.979104	0.99082
KLRB1.1	KLRB1	-0.00127772	0.978367	0.99082
THBS2	THBS2	-0.00163964	0.97248	0.989605
FOLR2	FOLR2	-0.00170483	0.969804	0.989605
DSG2	DSG2	-0.00180102	0.969371	0.989605
IGLON5	IGLON5	-0.00194813	0.967193	0.989605
TREML2	TREML2	-0.00206438	0.96395	0.988702
BSG	BSG	-0.00207347	0.965129	0.989206
APOE_E4	APOE	-0.00219609	0.96282	0.988702
NTRK2	NTRK2	-0.00221162	0.962355	0.988702
PLA2G1B	PLA2G1B	-0.00224159	0.962523	0.988702
LAYN	LAYN	-0.00227811	0.961522	0.988702
ADGRE2	ADGRE2	-0.00232247	0.960687	0.988702
FUT3	FUT3	-0.00238283	0.960064	0.988702
CST6.1	CST6	-0.00239045	0.956502	0.988702
FAM3B.1	FAM3B	-0.00239341	0.959555	0.988702
SERPING1.1	SERPING1	-0.00273531	0.947918	0.985752
KITLG	KITLG	-0.0028298	0.949565	0.985752
CA2	CA2	-0.00290857	0.950791	0.985752
TXLNA	TXLNA	-0.00293511	0.950162	0.985752
PLXNA4	PLXNA4	-0.00299306	0.948996	0.985752
CHL1	CHL1	-0.00320938	0.946007	0.985752
CBLIF	CBLIF	-0.00330785	0.943148	0.985644
IL6.IL6R	IL6	-0.00356912	0.93966	0.982714
CPQ	CPQ	-0.00368564	0.937828	0.982707
SIAE	SIAE	-0.00370454	0.935784	0.982707
PALM	PALM	-0.00370677	0.938287	0.982707
TCN1.1	TCN1	-0.00371181	0.939322	0.982714
ADM.1	ADM	-0.00393136	0.932297	0.981116
SERPIND1	SERPIND1	-0.00399041	0.93223	0.981116
LILRA6	LILRA6	-0.00406156	0.931529	0.981116
HYOU1	HYOU1	-0.00417613	0.929697	0.980854
CSF2RA	CSF2RA	-0.00418211	0.929066	0.980854
IGFBP6	IGFBP6	-0.00422998	0.928428	0.980854
TYRO3.1	TYRO3	-0.0045307	0.923914	0.978342
APLP1	APLP1	-0.00456824	0.922767	0.977848
SMPD1	SMPD1	-0.00466954	0.922081	0.977848
IGSF8	IGSF8	-0.00478372	0.918989	0.976723
CTHRC1	CTHRC1	-0.00491611	0.910569	0.975124
ICAM5.2	ICAM5	-0.00497045	0.915773	0.975903
SNAP29	SNAP29	-0.004992	0.916182	0.975903
DLK1	DLK1	-0.00501508	0.913519	0.975124
ADAMTS4	ADAMTS4	-0.0051555	0.913368	0.975124
NFASC	NFASC	-0.00517793	0.912448	0.975124
WFDC1	WFDC1	-0.00520777	0.91089	0.975124
SEMA6C_C	SEMA6C	-0.00532636	0.909817	0.975124
KLK11	KLK11	-0.00545376	0.909194	0.975124
CD14	CD14	-0.00547003	0.904826	0.975124
SCARB2	SCARB2	-0.00556585	0.907904	0.975124
IL22	IL22	-0.00557116	0.906131	0.975124
CXCL5	CXCL5	-0.00561362	0.906146	0.975124
DKK3.1	DKK3	-0.00571425	0.903768	0.975124
EGF_CD	EGF	-0.00588739	0.901028	0.974194
CHGB	CHGB	-0.00599149	0.899526	0.974035
CCL23	CCL23	-0.00619688	0.886864	0.970455
GH1	GH1	-0.0062036	0.895536	0.971644
ANG	ANG	-0.00624895	0.887198	0.970455
WFDC2	WFDC2	-0.00625719	0.893446	0.9707
ENG	ENG	-0.00630253	0.892234	0.9707
TCN1	TCN1	-0.00638336	0.891795	0.9707
TGFB1.2	TGFB1	-0.0065073	0.88852	0.970455
SIGLEC8	SIGLEC8	-0.00652105	0.889981	0.970455
ERBB3	ERBB3	-0.00652755	0.889318	0.970455
TGFBI	TGFBI	-0.00664435	0.88308	0.970455
LMOD1	LMOD1	-0.00668846	0.887779	0.970455
RSPO3.1	RSPO3	-0.00671059	0.887555	0.970455
GPNMB.3	GPNMB	-0.0068603	0.884117	0.970455
FASLG	FASLG	-0.00700651	0.880972	0.970455
CCN4	CCN4	-0.00713846	0.880108	0.970455
BRSK2	BRSK2	-0.00719948	0.878931	0.970455
MEGF10	MEGF10	-0.00733329	0.877444	0.970455
LEFTY2.1	LEFTY2	-0.00734817	0.874476	0.97029
UNC5D.2	UNC5D	-0.00748376	0.874058	0.97029
ADA2	ADA2	-0.0075179	0.872968	0.970114
KYNU	KYNU	-0.00761994	0.871976	0.970043
ESAM.2	ESAM	-0.00768814	0.871782	0.970043
RGMA	RGMA	-0.00780374	0.868445	0.969583
ST3GAL1	ST3GAL1	-0.0082128	0.858459	0.964425
MMP7.1	MMP7	-0.00821454	0.850443	0.962568
ROBO1	ROBO1	-0.00831847	0.860289	0.965727
BMPER.1	BMPER	-0.00852382	0.850355	0.962568
SOD3.1	SOD3	-0.0086867	0.8543	0.963184
GSN	GSN	-0.0086904	0.854675	0.963184
COL28A1	COL28A1	-0.00875175	0.838517	0.958734
GGH	GGH	-0.00890171	0.848484	0.962568
UNC5D.1	UNC5D	-0.00931769	0.843709	0.962568
LRPAP1	LRPAP1	-0.0093495	0.850642	0.962568
TNC.5	TNC	-0.00942956	0.834889	0.958734
TCN2_holo	TCN2	-0.00946293	0.839392	0.958734
TFF2.1	TFF2	-0.00957168	0.827815	0.958734
LGALS4	LGALS4	-0.00978043	0.833046	0.958734
IL5RA.1	IL5RA	-0.00983939	0.83594	0.958734
PDGFRA	PDGFRA	-0.00996384	0.832596	0.958734
MARCO	MARCO	-0.0101003	0.826108	0.958734
IFNW1	IFNW1	-0.0101242	0.830961	0.958734
LGALS3	LGALS3	-0.0101297	0.819652	0.958734
CTHRC1.1	CTHRC1	-0.0106056	0.826216	0.958734
UNC5D	UNC5D	-0.0107362	0.820276	0.958734
TNFRSF9.1	TNFRSF9	-0.0107685	0.820246	0.958734
ICAM2.1	ICAM2	-0.0109407	0.81517	0.958734
FGFR4	FGFR4	-0.0110835	0.811509	0.95828
LECT2.1	LECT2	-0.0111758	0.816163	0.958734
SEZ6L	SEZ6L	-0.0111825	0.812211	0.95828
EFNB2_ECD	EFNB2	-0.0119709	0.79995	0.953837
ADAM15_ECD	ADAM15	-0.0120097	0.795723	0.951163
PDIA4	PDIA4	-0.0120403	0.798673	0.953106
KLK11.1	KLK11	-0.0123652	0.795021	0.951114
B2M	B2M	-0.0123891	0.794157	0.950872
MET.1	MET	-0.0124571	0.792533	0.949718
THOP1	THOP1	-0.0125292	0.790471	0.949436
FXN.1	FXN	-0.0128113	0.790178	0.949436
LGALS7	LGALS7	-0.0129282	0.791637	0.949436
SIGLEC9	SIGLEC9	-0.0129498	0.782313	0.948538
CLEC3B	CLEC3B	-0.012965	0.785098	0.949436
LAMP1	LAMP1	-0.013142	0.783697	0.949416
DPP4	DPP4	-0.0133444	0.778483	0.945489
ALCAM	ALCAM	-0.0133457	0.776998	0.944492
CD69	CD69	-0.0134261	0.777006	0.944492
CGREF1	CGREF1	-0.0134266	0.772546	0.942257
ENPP6	ENPP6	-0.0135407	0.771364	0.941615
PRL	PRL	-0.0137088	0.76263	0.937982
FAM171B_CD	FAM171B	-0.0139076	0.768636	0.941593
VIT	VIT	-0.0139585	0.760216	0.93738
SERPINE1	SERPINE1	-0.0141996	0.74501	0.933208
CFD.1	CFD	-0.0142207	0.716867	0.931944
INHBB	INHBB	-0.0142772	0.76317	0.937982
SLITRK1	SLITRK1	-0.0144326	0.761377	0.93738
MYOC	MYOC	-0.0148246	0.735326	0.931944
DSG3	DSG3	-0.0148263	0.749573	0.934196
CD300E	CD300E	-0.0148271	0.752386	0.934196
FOLR3.1	FOLR3	-0.014982	0.752168	0.934196
REG3A	REG3A	-0.0150273	0.732435	0.931944
BAMBI_CD	BAMBI	-0.0150389	0.752958	0.934196
F2	F2	-0.0153637	0.747753	0.934196
NBL1	NBL1	-0.0153747	0.744836	0.933208
FGFBP3	FGFBP3	-0.0154056	0.742763	0.933208
CNDP1.1	CNDP1	-0.0155512	0.741585	0.933208
LY9	LY9	-0.0155537	0.743173	0.933208
CCL18	CCL18	-0.015557	0.736223	0.931944
ST6GAL1	ST6GAL1	-0.0155801	0.73327	0.931944
MAPT	MAPT	-0.0156203	0.741639	0.933208
AMY2B	AMY2B	-0.015886	0.733965	0.931944
TIMP2	TIMP2	-0.0160282	0.730145	0.931944
NT5E	NT5E	-0.0160665	0.732156	0.931944
HSPA1A.2	HSPA1A	-0.0160683	0.72585	0.931944
GNAS	GNAS	-0.0161204	0.732744	0.931944
GNAS.GNAS	GNAS	-0.0161204	0.732744	0.931944
CCL19	CCL19	-0.0161475	0.728524	0.931944
REG1A	REG1A	-0.0162777	0.704784	0.931944
CDH6	CDH6	-0.0162838	0.735883	0.931944
BGLAP	BGLAP	-0.0163196	0.718655	0.931944
HMOX1	HMOX1	-0.0164421	0.71513	0.931944
KIRREL2	KIRREL2	-0.0165376	0.724421	0.931944
CFHR5.2	CFHR5	-0.0165618	0.710427	0.931944
SIRPA.1	SIRPA	-0.0166277	0.726295	0.931944
CTSB	CTSB	-0.0166482	0.725669	0.931944
CTSF.1	CTSF	-0.0166926	0.719761	0.931944
KLK4	KLK4	-0.0167149	0.725586	0.931944
GFRA2	GFRA2	-0.016868	0.719527	0.931944
SERPINC1	SERPINC1	-0.0168906	0.719704	0.931944
EPHA4.1	EPHA4	-0.0170055	0.719305	0.931944
ESAM.1	ESAM	-0.0171315	0.716317	0.931944
REG1B.1	REG1B	-0.0171773	0.716556	0.931944
TGFB1.1	TGFB1	-0.0172921	0.718695	0.931944
GSTA1	GSTA1	-0.0175223	0.718362	0.931944
SEMA3G	SEMA3G	-0.0175844	0.709938	0.931944
SIGLEC1	SIGLEC1	-0.0176131	0.71033	0.931944
TIMP1	TIMP1	-0.0176731	0.669325	0.924511
BMP4	BMP4	-0.0178103	0.706356	0.931944
ACVRL1.1	ACVRL1	-0.0179646	0.700825	0.931944
ADAMTSL2	ADAMTSL2	-0.0179962	0.702721	0.931944
TNFRSF14	TNFRSF14	-0.0181105	0.69794	0.931944
CCL8.1	CCL8	-0.0181356	0.700211	0.931944
PRL.1	PRL	-0.0181955	0.691014	0.931171
APOA4	APOA4	-0.0184522	0.679082	0.924511
CDNF	CDNF	-0.0184747	0.691579	0.931171
ULBP2	ULBP2	-0.0186826	0.683131	0.924993
PNLIP	PNLIP	-0.0188191	0.698923	0.931944
ANGPTL3.1	ANGPTL3	-0.0188196	0.67905	0.924511
MME	MME	-0.0190353	0.689012	0.930329
MATN3.1	MATN3	-0.0191532	0.675101	0.924511
MSR1_ECD	MSR1	-0.0191727	0.682132	0.924511
PPIB	PPIB	-0.0194763	0.679492	0.924511
P4HB	P4HB	-0.0194957	0.678359	0.924511
SCARF2_CD	SCARF2	-0.0195112	0.672559	0.924511
DCTPP1	DCTPP1	-0.019606	0.669992	0.924511
SPARC.1	SPARC	-0.0196254	0.674006	0.924511
NCAM1.120	NCAM1	-0.0197483	0.676441	0.924511
DDR1	DDR1	-0.0197891	0.673054	0.924511
PSAP	PSAP	-0.0197968	0.66933	0.924511
REG3A.1	REG3A	-0.0200241	0.650494	0.923895
TGFBR1	TGFBR1	-0.0201041	0.67025	0.924511
CGA	CGA	-0.0202789	0.668834	0.924511
EPHA1	EPHA1	-0.0203323	0.656948	0.923895
CLEC4M	CLEC4M	-0.0204386	0.636859	0.919935
REG1B	REG1B	-0.0204455	0.634914	0.919935
FAM3D	FAM3D	-0.0205809	0.666202	0.924511
POMC	POMC	-0.020612	0.6595	0.923895
NOTCH3	NOTCH3	-0.0206188	0.661479	0.923895
SPON2	SPON2	-0.0207089	0.654143	0.923895
NECTIN1_CD	NECTIN1	-0.0207425	0.658894	0.923895
PTN	PTN	-0.0207956	0.660502	0.923895
VEGFC	VEGFC	-0.0208616	0.649152	0.923895
GPR37	GPR37	-0.0209256	0.657399	0.923895
CDH15_ECD	CDH15	-0.0209446	0.662403	0.923895
TNFSF9	TNFSF9	-0.0211231	0.655931	0.923895
OMG	OMG	-0.0213665	0.65295	0.923895
KLK10	KLK10	-0.0213785	0.648391	0.923895
SORT1	SORT1	-0.0215181	0.652261	0.923895
SLITRK1.1	SLITRK1	-0.0215283	0.648163	0.923895
ENTPD2	ENTPD2	-0.0215342	0.649477	0.923895
MYOM3	MYOM3	-0.021607	0.647539	0.923895
KIRREL2.1	KIRREL2	-0.0217171	0.640177	0.921495
PRSS2	PRSS2	-0.0220714	0.630775	0.919608
FAS.2	FAS	-0.0220837	0.638985	0.920702
TIE1	TIE1	-0.0222035	0.636658	0.919935
C7.1	C7	-0.0222097	0.590497	0.895712
PCDH1	PCDH1	-0.0223891	0.635597	0.919935
COL6A3	COL6A3	-0.0224308	0.601854	0.906247
SLITRK2	SLITRK2	-0.0227036	0.637173	0.919935
LPO	LPO	-0.0228181	0.630729	0.919608
AGRP	AGRP	-0.0230867	0.626155	0.918309
CD164L2	CD164L2	-0.0231324	0.629974	0.919608
CD59	CD59	-0.0231536	0.634527	0.919935
CD5_CD	CD5	-0.0234875	0.625253	0.918309
LRP11.2	LRP11	-0.023845	0.613484	0.914517
PENK	PENK	-0.0239229	0.599439	0.903558
SERPINA12	SERPINA12	-0.0239758	0.619146	0.916923
C1QL2	C1QL2	-0.0241111	0.611341	0.913586
FGL1	FGL1	-0.0248295	0.589043	0.895395
NECTIN2	NECTIN2	-0.0251758	0.589703	0.895451
ENPP2	ENPP2	-0.0251927	0.582908	0.891083
CTRB1	CTRB1	-0.0252397	0.595344	0.901163
SCN4B	SCN4B	-0.0253698	0.599153	0.903558
BLVRB	BLVRB	-0.025625	0.610375	0.913339
SBSN	SBSN	-0.0257603	0.587871	0.89456
KHK	KHK	-0.0259215	0.585952	0.893531
COL5A1	COL5A1	-0.0260305	0.576017	0.890532
SOST	SOST	-0.0262017	0.57353	0.890532
FUCA1	FUCA1	-0.0262158	0.582528	0.891083
ICOSLG.1	ICOSLG	-0.026359	0.574729	0.890532
F11R	F11R	-0.0265067	0.578545	0.890532
LDLR	LDLR	-0.0267862	0.570279	0.890532
IL13RA1	IL13RA1	-0.0268174	0.579032	0.890532
IL1R2	IL1R2	-0.026853	0.550967	0.877151
KLRB1	KLRB1	-0.0269928	0.564415	0.886925
IGFBP4	IGFBP4	-0.0272315	0.552642	0.877151
CEACAM16	CEACAM16	-0.0273916	0.562472	0.886925
TGFB2	TGFB2	-0.0274705	0.550622	0.877151
ANGPTL3	ANGPTL3	-0.0275329	0.54861	0.877151
LRRN1_ECD	LRRN1	-0.0277418	0.552038	0.877151
CD48	CD48	-0.0283755	0.536303	0.869452
COL15A1	COL15A1	-0.028514	0.529421	0.867331
APOL1.2	APOL1	-0.028516	0.549433	0.877151
MITD1	MITD1	-0.0286225	0.543784	0.874677
DPP6	DPP6	-0.028802	0.549273	0.877151
LGMN.1	LGMN	-0.0290601	0.534201	0.868002
GPHA2	GPHA2	-0.029164	0.538228	0.870609
CTSC.1	CTSC	-0.0292078	0.535448	0.869046
CD79B	CD79B	-0.0293301	0.540637	0.871566
BTN3A2	BTN3A2	-0.0293931	0.5377	0.870609
ROR1	ROR1	-0.0294645	0.531684	0.867331
BTD	BTD	-0.0295592	0.533046	0.867331
CCL15.2	CCL15	-0.0297219	0.528157	0.867331
ARSB	ARSB	-0.0297459	0.524688	0.866247
ADAMTS13	ADAMTS13	-0.0298501	0.51194	0.857007
PLTP.1	PLTP	-0.0298504	0.526379	0.867331
SERPINF1.1	SERPINF1	-0.0299248	0.522858	0.865213
SCARA5	SCARA5	-0.0301509	0.519564	0.862155
SIRPB1	SIRPB1	-0.0303015	0.519811	0.862155
VEGFB	VEGFB	-0.0306708	0.510471	0.855831
CCL3	CCL3	-0.0308066	0.516863	0.862155
CKB.CKM	CKB	-0.0308433	0.514102	0.858628
OCLN	OCLN	-0.0309226	0.512887	0.857594
VNN2.1	VNN2	-0.0310283	0.510174	0.855831
CTSH	CTSH	-0.031096	0.50768	0.854818
PVR	PVR	-0.0312636	0.502588	0.84837
CRH.1	CRH	-0.0315512	0.505929	0.852903
CD74	CD74	-0.0319778	0.499913	0.846732
PI3	PI3	-0.0321248	0.424386	0.782485
EPHA4	EPHA4	-0.0321667	0.493667	0.841669
COL1A1_Nterm	COL1A1	-0.032428	0.49607	0.843537
DLK1_CD	DLK1	-0.0326209	0.491798	0.841653
GSTA1.1	GSTA1	-0.0328069	0.487578	0.83868
BMP4.1	BMP4	-0.033092	0.475092	0.822522
CRH	CRH	-0.0336057	0.475929	0.822522
LILRB5	LILRB5	-0.0336616	0.466325	0.818774
PPCDC	PPCDC	-0.0339332	0.469624	0.820965
CEACAM21	CEACAM21	-0.0340171	0.479162	0.82618
ESM1	ESM1	-0.0341866	0.457659	0.811053
DBNL	DBNL	-0.0342072	0.439423	0.793002
GAL	GAL	-0.0342487	0.473401	0.822441
TCN2_apo	TCN2	-0.0342522	0.467766	0.819302
PGF	PGF	-0.0343245	0.402179	0.769546
CA11	CA11	-0.0345724	0.46219	0.814496
NECTIN1_ECD	NECTIN1	-0.0348481	0.461376	0.814496
LRP1_CD	LRP1	-0.0351614	0.451409	0.803883
P4HB.1	P4HB	-0.0352727	0.45798	0.811053
VCAM1.1	VCAM1	-0.035298	0.448743	0.802273
PLG_angiostatin	PLG	-0.0354779	0.431571	0.784576
ITIH4	ITIH4	-0.0356819	0.431146	0.784576
ATRN	ATRN	-0.0357763	0.44278	0.795897
SERPINF1	SERPINF1	-0.0358519	0.447052	0.800574
SPINK2	SPINK2	-0.0358608	0.454508	0.807889
CPA1	CPA1	-0.0359973	0.443743	0.796511
FSTL3	FSTL3	-0.0361133	0.393832	0.764091
C9	C9	-0.0363872	0.407951	0.771887
RGMB	RGMB	-0.0365934	0.436924	0.792017
PYDC1	PYDC1	-0.0366561	0.43798	0.792221
IL17RB.1	IL17RB	-0.037125	0.42412	0.782485
CCL14	CCL14	-0.0371499	0.389305	0.761841
GRHPR	GRHPR	-0.0372645	0.439515	0.793002
ANXA4	ANXA4	-0.0373294	0.423404	0.782485
ADGRE5	ADGRE5	-0.0374715	0.419692	0.782485
ROR1.1	ROR1	-0.037635	0.424538	0.782485
CD300LG	CD300LG	-0.0376659	0.422178	0.782485
CCL15.1	CCL15	-0.0378205	0.375321	0.761229
IFNLR1	IFNLR1	-0.0380992	0.420807	0.782485
SORCS2	SORCS2	-0.0381269	0.430191	0.784576
FKBP5	FKBP5	-0.0382055	0.420853	0.782485
HSPB1	HSPB1	-0.0383265	0.410887	0.773372
DNPH1	DNPH1	-0.0383639	0.41454	0.77821
NHLRC3	NHLRC3	-0.0383736	0.420523	0.782485
HMOX2	HMOX2	-0.038676	0.39606	0.76437
FGF5	FGF5	-0.0386771	0.40735	0.771887
TPK1	TPK1	-0.0387349	0.431234	0.784576
PTGDS	PTGDS	-0.0390585	0.405113	0.770505
SERPINA11	SERPINA11	-0.039312	0.401534	0.769546
QPCT	QPCT	-0.0393978	0.404364	0.770166
SORD	SORD	-0.0396041	0.407566	0.771887
MB	MB	-0.0396409	0.390987	0.761841
IL1RAP.1	IL1RAP	-0.0398104	0.399326	0.767688
CXCL3.1	CXCL3	-0.0398209	0.385888	0.761841
MXRA8_CD	MXRA8	-0.0398312	0.403442	0.769894
TFF2	TFF2	-0.0398386	0.402433	0.769546
CD99L2	CD99L2	-0.0399619	0.388741	0.761841
MAG	MAG	-0.0401273	0.395174	0.764091
CLEC1A	CLEC1A	-0.040362	0.385619	0.761841
CD200	CD200	-0.0405267	0.385417	0.761841
COL1A1_Cterm	COL1A1	-0.0405983	0.383887	0.761841
IFNGR2	IFNGR2	-0.0407261	0.392724	0.763158
NRCAM	NRCAM	-0.0407581	0.385036	0.761841
TFF3.1	TFF3	-0.0407724	0.34057	0.730956
LRFN2	LRFN2	-0.0408815	0.372387	0.759563
RNASE10	RNASE10	-0.0411554	0.387761	0.761841
GFRA3	GFRA3	-0.041201	0.369919	0.757754
REG1B.2	REG1B	-0.041278	0.38609	0.761841
DKKL1.1	DKKL1	-0.041555	0.387955	0.761841
CTSV	CTSV	-0.0417012	0.371869	0.759563
ABHD14B	ABHD14B	-0.0417638	0.379567	0.761841
LIF	LIF	-0.0419799	0.365725	0.752378
FOLR1	FOLR1	-0.0421602	0.362666	0.749302
KLK6	KLK6	-0.0428087	0.360757	0.747638
TYMP	TYMP	-0.0432781	0.347633	0.734348
APOD.1	APOD	-0.0433174	0.349693	0.734631
CA9	CA9	-0.0435392	0.35671	0.742329
BTC	BTC	-0.0436071	0.364034	0.749973
CASP3	CASP3	-0.043616	0.386437	0.761841
FLT4	FLT4	-0.0437305	0.352549	0.736869
SEMA7A	SEMA7A	-0.0437668	0.346536	0.734348
JAM3	JAM3	-0.0439909	0.350998	0.735765
CFHR5	CFHR5	-0.0445548	0.334967	0.726653
ADGRF5	ADGRF5	-0.0446502	0.35871	0.745412
IL12B.IL23A	IL12B	-0.0447479	0.352098	0.736869
PLAT	PLAT	-0.0447746	0.34328	0.732545
SERPING1	SERPING1	-0.0448325	0.344132	0.732545
BAMBI_ECD.1	BAMBI	-0.0454473	0.335523	0.726653
SERPINA1	SERPINA1	-0.0454691	0.285939	0.692223
CD300C	CD300C	-0.045536	0.347813	0.734348
APOC1	APOC1	-0.0455422	0.380209	0.761841
SEMA6C	SEMA6C	-0.0455615	0.333446	0.726653
CST3	CST3	-0.0457031	0.328683	0.726653
PARK7.1	PARK7	-0.0457415	0.337555	0.726653
NID2.1	NID2	-0.0457606	0.337057	0.726653
MAN2B2	MAN2B2	-0.045795	0.330759	0.726653
APOM	APOM	-0.0461422	0.318375	0.715159
BMP6.1	BMP6	-0.0466227	0.32274	0.720652
DCC	DCC	-0.0466527	0.318788	0.715159
ICOSLG	ICOSLG	-0.0469717	0.320125	0.71704
F13B	F13B	-0.0470038	0.303385	0.700383
ICAM3	ICAM3	-0.0470771	0.303063	0.700383
LCP1.1	LCP1	-0.047266	0.29976	0.700383
CKAP4	CKAP4	-0.0474956	0.314219	0.708375
CCN1	CCN1	-0.0476481	0.313171	0.708375
CXCL11.1	CXCL11	-0.0476956	0.314286	0.708375
LGALS7.1	LGALS7	-0.0479544	0.305657	0.70192
CXCL3	CXCL3	-0.0480489	0.306053	0.70192
CTSC	CTSC	-0.0481635	0.298584	0.700383
MXRA8_ECD	MXRA8	-0.048199	0.26373	0.673912
TNFRSF6B	TNFRSF6B	-0.0482343	0.313988	0.708375
CRTAC1	CRTAC1	-0.0483296	0.303434	0.700383
VCAM1	VCAM1	-0.0488102	0.297833	0.700383
SERPINA6	SERPINA6	-0.0488237	0.311249	0.708375
BMP6	BMP6	-0.0488374	0.298273	0.700383
TNFRSF13B	TNFRSF13B	-0.0489003	0.300407	0.700383
CREG1	CREG1	-0.0490064	0.298695	0.700383
LEPR	LEPR	-0.0490256	0.293244	0.698153
CD93	CD93	-0.0490299	0.297549	0.700383
COL2A1	COL2A1	-0.0494003	0.287418	0.692308
TGFBR2	TGFBR2	-0.0495822	0.297585	0.700383
CTSE	CTSE	-0.0498915	0.295238	0.700383
C4BPB	C4BPB	-0.0499005	0.299201	0.700383
ANXA2	ANXA2	-0.0499385	0.302562	0.700383
CD5L	CD5L	-0.0499817	0.264518	0.674426
FSTL1	FSTL1	-0.0502242	0.278915	0.690327
CD80	CD80	-0.0505438	0.287263	0.692308
CALCB	CALCB	-0.0506556	0.280002	0.690545
IFNAR1	IFNAR1	-0.050718	0.283858	0.690545
LCP1	LCP1	-0.0508349	0.268278	0.682041
EIF4EBP1	EIF4EBP1	-0.051046	0.283923	0.690545
C1RL	C1RL	-0.0513162	0.251681	0.663105
NPTX1	NPTX1	-0.0513732	0.270756	0.684266
TNFRSF10B_D	TNFRSF10B	-0.0514485	0.277919	0.68988
STC2	STC2	-0.0518133	0.275337	0.689193
PLSCR3	PLSCR3	-0.0518615	0.273611	0.688449
ERBB2	ERBB2	-0.0522209	0.249816	0.662795
MMP1	MMP1	-0.052258	0.274928	0.689193
CD93.1	CD93	-0.0522645	0.245855	0.659623
LGMN	LGMN	-0.0525977	0.262446	0.673912
EFEMP1	EFEMP1	-0.05276	0.261738	0.673912
MCAM	MCAM	-0.0528888	0.263847	0.673912
HBEGF	HBEGF	-0.053257	0.262369	0.673912
GZMA	GZMA	-0.0532576	0.259464	0.67227
LILRA3	LILRA3	-0.0537909	0.250316	0.662899
F10	F10	-0.0540565	0.227954	0.637209
TIMP1.1	TIMP1	-0.054178	0.197556	0.607522
CA3	CA3	-0.0542699	0.268453	0.682041
APOA1	APOA1	-0.0542993	0.22479	0.637175
TOMM20	TOMM20	-0.0543611	0.253621	0.663105
IL12B	IL12B	-0.054501	0.24884	0.661828
CXCL9.1	CXCL9	-0.0547094	0.232584	0.641949
GZMB	GZMB	-0.0548466	0.247167	0.660644
CA1	CA1	-0.0549501	0.252105	0.663105
COL3A1	COL3A1	-0.0552258	0.242769	0.654976
DPT	DPT	-0.0552439	0.221003	0.63688
ITM2A	ITM2A	-0.0553556	0.245868	0.659623
ECM1	ECM1	-0.0556262	0.235354	0.643122
CD38	CD38	-0.0558718	0.238061	0.645118
CD84.1	CD84	-0.0563265	0.235692	0.643122
ITGA5.ITGB1	ITGA5	-0.0563265	0.235402	0.643122
MZB1.1	MZB1	-0.0566539	0.228085	0.637209
CTSD	CTSD	-0.0569578	0.212569	0.626524
CDHR5	CDHR5	-0.0571519	0.234852	0.643122
GBP1	GBP1	-0.0574241	0.223086	0.637175
MST1	MST1	-0.057429	0.233161	0.642309
PROS1	PROS1	-0.057532	0.204453	0.62026
CCL21	CCL21	-0.057915	0.219666	0.636143
ERMAP	ERMAP	-0.0579864	0.222482	0.637175
TFF3	TFF3	-0.0580951	0.167637	0.5733
RSPO1.1	RSPO1	-0.058438	0.213518	0.626609
MSR1_CD	MSR1	-0.0585643	0.214269	0.627532
CBLN4	CBLN4	-0.0585849	0.209405	0.623446
C5.C6	C5	-0.0585881	0.186926	0.592073
GMPR2	GMPR2	-0.0586151	0.23168	0.640683
LY6D	LY6D	-0.0586789	0.21771	0.633784
IL18	IL18	-0.0588266	0.230624	0.638993
CTSS	CTSS	-0.0593874	0.207562	0.621757
DKK4	DKK4	-0.0594663	0.199136	0.609271
AHCY	AHCY	-0.0595151	0.224762	0.637175
TNFSF13B	TNFSF13B	-0.0596052	0.20934	0.623446
CD27	CD27	-0.0596826	0.176928	0.583537
NECTIN1_ECD.1	NECTIN1	-0.0600279	0.207973	0.621757
CCL15	CCL15	-0.0601335	0.163777	0.5733
COMP	COMP	-0.0603048	0.156546	0.562853
C3	C3	-0.0604941	0.194273	0.600655
ITIH1	ITIH1	-0.0605762	0.182765	0.588108
CFP	CFP	-0.0607504	0.168481	0.5733
SERPINE2.1	SERPINE2	-0.06091	0.207949	0.621757
NOTCH2.2	NOTCH2	-0.0612398	0.225969	0.637209
PLG_plasminogen	PLG	-0.0617225	0.169442	0.574656
XCL1.1	XCL1	-0.0618061	0.191933	0.597401
F11	F11	-0.061882	0.175937	0.582066
DDC	DDC	-0.0619224	0.188084	0.594429
CCL8	CCL8	-0.0619887	0.19094	0.596894
BLMH	BLMH	-0.0624254	0.186506	0.592073
C9.1	C9	-0.0625368	0.167006	0.5733
CD8A	CD8A	-0.0627584	0.16465	0.5733
ACY1	ACY1	-0.0630971	0.175226	0.582066
GHRL	GHRL	-0.063216	0.182249	0.588108
C1QTNF9.1	C1QTNF9	-0.0632245	0.182904	0.588108
ANGPTL7	ANGPTL7	-0.06327	0.186416	0.592073
LILRB4	LILRB4	-0.0636429	0.167979	0.5733
AOC3	AOC3	-0.0637636	0.140166	0.533328
WFIKKN1	WFIKKN1	-0.0640586	0.175336	0.582066
TLR1_ECD	TLR1	-0.0643746	0.171252	0.575585
C7	C7	-0.0645028	0.142069	0.534922
APOM.1	APOM	-0.0646282	0.155194	0.560727
IL19	IL19	-0.0652341	0.153036	0.559765
CALY	CALY	-0.0652526	0.167206	0.5733
LTA_beta1	LTA	-0.0655691	0.15948	0.564859
LILRA5	LILRA5	-0.0656706	0.132044	0.520557
CTSZ	CTSZ	-0.0658769	0.16288	0.5733
LRTM2	LRTM2	-0.0660903	0.154539	0.559765
IL6	IL6	-0.066434	0.159957	0.565157
TNFRSF14.2	TNFRSF14	-0.0665582	0.164588	0.5733
SCARF1	SCARF1	-0.0666116	0.157796	0.562853
HEPH	HEPH	-0.0667188	0.153946	0.559765
PGLYRP2	PGLYRP2	-0.0671694	0.136495	0.527325
IL1RAP	IL1RAP	-0.0676245	0.153568	0.559765
CD300E.1	CD300E	-0.067836	0.158131	0.562853
NPY	NPY	-0.0679595	0.157226	0.562853
PRKAR2A	PRKAR2A	-0.0680442	0.14712	0.543851
AGT	AGT	-0.06858	0.142436	0.534922
TNFSF14	TNFSF14	-0.0688654	0.129698	0.516635
RNASE6	RNASE6	-0.0689787	0.135322	0.527156
GZMB.1	GZMB	-0.0690676	0.140935	0.533328
CD177	CD177	-0.0692066	0.151125	0.557223
CFHR5.1	CFHR5	-0.0692197	0.135638	0.527156
PON1	PON1	-0.0698174	0.136782	0.527325
APOL1.1	APOL1	-0.0701623	0.129535	0.516635
PILRA	PILRA	-0.0704245	0.140572	0.533328
RTN4R	RTN4R	-0.070951	0.129066	0.516635
TNFRSF17	TNFRSF17	-0.0711911	0.102983	0.452871
SMPDL3A	SMPDL3A	-0.0713958	0.128015	0.516635
STAMBP	STAMBP	-0.0714925	0.142802	0.534922
HRG	HRG	-0.071772	0.110264	0.471019
C2	C2	-0.0730666	0.110385	0.471019
SERPINA4.1	SERPINA4	-0.0740193	0.0967395	0.442451
PROC_activated	PROC	-0.0746266	0.124123	0.508516
ANXA2.1	ANXA2	-0.0746312	0.121213	0.498012
B2M.1	B2M	-0.0752132	0.106437	0.462405
HGFAC.1	HGFAC	-0.075967	0.104251	0.457053
TNFRSF4	TNFRSF4	-0.0759962	0.105929	0.461842
TNFRSF10A	TNFRSF10A	-0.0761579	0.117946	0.487373
NOTCH2	NOTCH2	-0.076257	0.108022	0.464991
XCL1	XCL1	-0.0764074	0.100086	0.447279
MMP8.1	MMP8	-0.0764872	0.113522	0.47593
TNXB	TNXB	-0.0765452	0.10275	0.452871
POMC_lipo	POMC	-0.0771242	0.0977418	0.443384
C5	C5	-0.0776251	0.0810864	0.399323
TPP1	TPP1	-0.077648	0.090694	0.431479
KLKB1	KLKB1	-0.0777194	0.0898238	0.431479
CD8A.1	CD8A	-0.0780466	0.0912166	0.431479
ABL1	ABL1	-0.078535	0.0953142	0.439301
CCL22	CCL22	-0.0793024	0.0895848	0.431479
TNFRSF10B_ECD	TNFRSF10B	-0.0794623	0.0940216	0.434736
PLXDC2_CD	PLXDC2	-0.0797591	0.0909916	0.431479
CD74.1	CD74	-0.0803411	0.0841331	0.411508
FAM3D.1	FAM3D	-0.0821696	0.0863158	0.420753
POLR2F	POLR2F	-0.0822058	0.0782609	0.390761
GZMA.1	GZMA	-0.0825924	0.0759362	0.383243
SIRT2.1	SIRT2	-0.0836791	0.0725896	0.378604
A1BG	A1BG	-0.0837666	0.0661026	0.349469
MBL2	MBL2	-0.0838751	0.0760916	0.383243
IL5RA	IL5RA	-0.0842055	0.0745613	0.381563
LTA	LTA	-0.0845246	0.0753853	0.383243
SOST.1	SOST	-0.0849519	0.0734566	0.378604
CDH6.1	CDH6	-0.0855192	0.0730723	0.378604
PTPRR	PTPRR	-0.0877158	0.0568306	0.32048
LILRA5.1	LILRA5	-0.0879014	0.0606419	0.330708
PPP1R2	PPP1R2	-0.0880722	0.061154	0.330708
SELP	SELP	-0.0883838	0.0443851	0.284244
CA12	CA12	-0.0894529	0.0522592	0.301802
PHOSPHO1	PHOSPHO1	-0.0897551	0.0611741	0.330708
SHMT1	SHMT1	-0.0900397	0.0585363	0.325001
HGFAC	HGFAC	-0.0902236	0.0466525	0.287354
APOL1	APOL1	-0.0908578	0.0485778	0.287354
CDH1.1	CDH1	-0.0912184	0.048001	0.287354
ACVRL1	ACVRL1	-0.091806	0.0499868	0.289843
SERPINA7	SERPINA7	-0.091902	0.0471236	0.287354
ICAM2	ICAM2	-0.0919264	0.0482601	0.287354
FLT4.1	FLT4	-0.0925254	0.047163	0.287354
PRTN3.1	PRTN3	-0.0926482	0.0598511	0.329755
SGSH	SGSH	-0.092774	0.0401944	0.268835
STC1	STC1	-0.0928372	0.0434669	0.28283
MZB1	MZB1	-0.0931175	0.0430819	0.28283
SERPINA4	SERPINA4	-0.0936569	0.0327021	0.235128
CST7	CST7	-0.0944989	0.0455336	0.286632
IGFBP6.1	IGFBP6	-0.0945092	0.0434009	0.28283
MARS1	MARS1	-0.0946111	0.0479528	0.287354
CPB2	CPB2	-0.095516	0.0352031	0.246937
PDGFA	PDGFA	-0.0960515	0.0397902	0.267375
PGLYRP1.1	PGLYRP1	-0.0961276	0.0485825	0.287354
OGFR	OGFR	-0.0962637	0.0405785	0.270148
OSCAR	OSCAR	-0.0967932	0.0424509	0.28131
TIMP1.2	TIMP1	-0.0972478	0.0340351	0.241096
CD300LF	CD300LF	-0.0975144	0.037764	0.257368
S100A4	S100A4	-0.097615	0.0383014	0.258822
FAP	FAP	-0.099219	0.0306316	0.224736
CCL16	CCL16	-0.0999235	0.0259061	0.203568
FAM20A	FAM20A	-0.100193	0.0299417	0.223089
CES1.1	CES1	-0.101042	0.0376142	0.257368
NPTXR	NPTXR	-0.102486	0.0277812	0.214756
IL2RA	IL2RA	-0.107141	0.0301839	0.223734
CRHBP	CRHBP	-0.108309	0.0226566	0.18573
APCS	APCS	-0.108493	0.00863853	0.0955555
FABP1	FABP1	-0.108778	0.0223889	0.18573
FABP4.1	FABP4	-0.109673	0.0223436	0.18573
ASAH1	ASAH1	-0.110786	0.0162073	0.14658
APOD	APOD	-0.112111	0.0178428	0.157411
CGA.TSHB	CGA	-0.113305	0.0177091	0.157195
NPTXR.1	NPTXR	-0.113588	0.0134868	0.128419
CES1	CES1	-0.114621	0.0156158	0.143029
MNDA	MNDA	-0.116545	0.0135742	0.128419
PILRA_deltaTM	PILRA	-0.11822	0.011609	0.112559
NPTX2	NPTX2	-0.119806	0.00982226	0.101614
THY1	THY1	-0.120246	0.0104315	0.105637
SFRP4.1	SFRP4	-0.120378	0.00929212	0.100019
NID2	NID2	-0.120473	0.00981266	0.101614
KLK13	KLK13	-0.120496	0.0107338	0.107189
PILRA_M14	PILRA	-0.12108	0.00970766	0.101614
MDK	MDK	-0.124109	0.0106984	0.107189
SAA4	SAA4	-0.129031	0.00505876	0.0632565
TF	TF	-0.129239	0.00766329	0.0874588
GC	GC	-0.129932	0.00450112	0.0577912
FETUB	FETUB	-0.130141	0.00571732	0.0685125
IL6.1	IL6	-0.130762	0.00584085	0.0694144
APEX1	APEX1	-0.131367	0.00540622	0.0657132
AHSG.1	AHSG	-0.133444	0.00245926	0.0364579
AMY1A	AMY1A	-0.13386	0.00377419	0.0497916
FABP4	FABP4	-0.136959	0.00277234	0.0401459
ENPP7	ENPP7	-0.138702	0.00346182	0.0469632
ST8SIA1	ST8SIA1	-0.139864	0.00315332	0.044024
SERPINF2	SERPINF2	-0.140014	0.00203453	0.031124
CFI	CFI	-0.143759	0.00139303	0.0230251
CFB	CFB	-0.148985	0.00117019	0.0205211
MEPE	MEPE	-0.15689	0.000851106	0.0158501
SFRP4	SFRP4	-0.158853	0.000561152	0.0113653
EGLN1	EGLN1	-0.159239	0.000618926	0.012192
TPSAB1	TPSAB1	-0.163122	0.000559437	0.0113653
CLUL1	CLUL1	-0.166213	0.00042104	0.00917358
PSME1	PSME1	-0.170162	0.000327401	0.00739135
CRYZL1	CRYZL1	-0.1793	0.000133788	0.00337522
AFM	AFM	-0.199324	1.06505e-05	0.000382884
COQ7	COQ7	-0.19964	1.58188e-05	0.00051676
AFM.1	AFM	-0.200703	9.56948e-06	0.000362129
LECT2	LECT2	-0.248861	8.0949e-08	5.82023e-06
TBCA	TBCA	-0.30954	2.81891e-11	3.68509e-09
S100A13	S100A13	-0.388161	1.52482e-18	5.48173e-16

## Sheet: ST4_EDFig1
Supplementary Table 4. Summary statistics of imaging transcriptomics using BrainSmash
			tau-PET				Amyloid-PET
			Desikan-Kilinay		Schaefer 200		Desikan-Kilinay		Schaefer 200
Olink protein	Olink with Panel	DAP category	correlation	SA corrected p-value	correlation	SA corrected p-value	correlation	SA corrected p-value	correlation	SA corrected p-value
ABL1	ABL1__Oncology	Early	-0.00809111	0.954	-0.0430186	0.602	-0.126146	0.264	-0.0970342	0.228
ACHE	ACHE__Inflammation_II	Late - Upregulated	-0.173478	0.215	-0.264051	0.137	0.283077	0.023	0.0476126	0.805
ADAMTS8	ADAMTS8__Oncology	Late - Downregulated	0.153337	0.212	0.179486	0.25	0.398286	0	0.238507	0.107
ADGRE5	ADGRE5__Cardiometabolic	Late - Downregulated	-0.329452	0.015	-0.364249	0	0.260554	0.045	-0.03983	0.735
APOE	APOE__Inflammation_II	Early	0.0650147	0.598	0.0211559	0.921	0.1105	0.362	0.168132	0.398
ATP5IF1	ATP5IF1__Inflammation	Late - Upregulated	-0.0126621	0.92	-0.0987612	0.583	-0.0409164	0.749	-0.0842295	0.643
BLMH	BLMH__Cardiometabolic	Early	0.0397654	0.798	-0.0919816	0.507	-0.047292	0.712	-0.189164	0.194
BSG	BSG__Inflammation	Late - Downregulated	-0.029639	0.797	-0.048425	0.657	-0.0363613	0.757	0.0764431	0.481
CA14	CA14__Oncology	Late - Downregulated	-0.150896	0.326	-0.25834	0.017	0.124379	0.389	-0.173397	0.119
CBLN4	CBLN4__Oncology	Late - Downregulated	0.513089	0	0.295348	0.005	0.0499776	0.73	0.178855	0.153
CC2D1A	CC2D1A__Neurology	Late - Upregulated	-0.359354	0	-0.144727	0.339	0.359716	0	0.112918	0.484
CD46	CD46__Cardiometabolic	Late - Downregulated	3.67078e-05	0.999	0.127151	0.211	-0.0288085	0.808	-0.0321269	0.765
CD55	CD55__Cardiometabolic	Late - Downregulated	-0.0297	0.825	-0.0372294	0.711	0.0536736	0.684	-0.0332088	0.76
CD99L2	CD99L2__Neurology	Late - Downregulated	-0.424186	0.518	-0.170243	0.416	-0.0610082	0.567	-0.131532	0.554
CDH6	CDH6__Cardiometabolic	Late - Downregulated	0.0823111	0	-0.45042	0.001	0.131127	0.297	-0.170369	0.279
CEP170	CEP170__Cardiometabolic_II	Early	0.328382	0.479	0.0332377	0.797	-0.265259	0.015	-0.205758	0.15
CHI3L1	CHI3L1__Cardiometabolic	Early	0.116633	0.005	0.330249	0.034	0.264989	0.017	0.111736	0.555
CHL1	CHL1__Cardiometabolic	Late - Downregulated	-0.120186	0.225	0.112887	0.491	0.297335	0.009	0.259071	0.087
CNP	CNP__Cardiometabolic_II	Core	-0.0922188	0.397	-0.180444	0.05	0.074439	0.584	-0.128685	0.164
CNTN3	CNTN3__Neurology	Late - Downregulated	0.404901	0.423	0.019985	0.942	0.275763	0.026	0.237328	0.344
CPLX2	CPLX2__Oncology_II	Early	-0.135185	0.003	0.40242	0.035	-0.660758	0	-0.391931	0.08
CRH	CRH__Oncology	Early	-0.0860112	0.226	0.0818635	0.595	0.553436	0	0.435397	0
CRKL	CRKL__Inflammation	Core	-0.0891192	0.437	0.00130336	0.992	0.0418767	0.739	0.0360527	0.743
DDAH1	DDAH1__Oncology	Early	-0.0880254	0.498	-0.178179	0.455	0.356049	0.004	0.303837	0.203
DDT	DDT__Cardiometabolic_II	Late - Upregulated	0.145299	0.658	-0.236586	0.132	0.117271	0.516	-0.128742	0.444
DLG4	DLG4__Neurology_II	Early	-0.268012	0.276	0.19353	0.101	-0.203404	0.092	0.0834671	0.531
DLL1	DLL1__Oncology	Late - Downregulated	0.110021	0.015	-0.290837	0	0.292293	0.015	-0.060249	0.607
DNAJA2	DNAJA2__Inflammation	Early	0.00504649	0.304	-0.0528738	0.62	0.0785181	0.502	-0.105635	0.301
DNAJC6	DNAJC6__Cardiometabolic_II	Early	-0.112359	0.968	0.092782	0.384	-0.00262182	0.99	0.0693181	0.546
DNPH1	DNPH1__Inflammation	Late - Upregulated	-0.0881263	0.244	-0.0890863	0.557	0.244393	0.014	0.0669295	0.7
DTX3	DTX3__Oncology	Core	-0.0136177	0.687	-0.00571975	0.972	-0.18602	0.268	-0.0829682	0.587
EGLN1	EGLN1__Inflammation	Early	0.0349856	0.892	-0.0318388	0.774	-0.116523	0.294	-0.00947038	0.931
ELAVL4	ELAVL4__Neurology_II	Early	-0.0847	0.758	0.127061	0.393	0.0737022	0.526	-0.00574336	0.974
ENO1	ENO1__Neurology	Late - Upregulated	-0.0139004	0.503	-0.180399	0.393	0.315314	0.009	0.172849	0.453
ENO2	ENO2__Neurology	Late - Upregulated	-0.0163824	0.895	-0.127124	0.32	0.258556	0.016	-0.01733	0.897
EPHA10	EPHA10__Neurology	Late - Downregulated	-0.240288	0.897	-0.0610824	0.763	0.286118	0.026	0.35218	0.076
ESAM	ESAM__Cardiometabolic	Late - Downregulated	-0.327616	0.046	-0.306093	0.032	0.0618002	0.602	-0.0038509	0.974
F10	F10__Inflammation_II	Late - Downregulated	0.0949248	0.006	-0.14076	0.149	0.113614	0.347	-0.029691	0.756
FABP3	FABP3__Cardiometabolic_II	Late - Upregulated	-0.162265	0.563	0.0446813	0.842	0.0896104	0.567	0.21128	0.344
FCER2	FCER2__Neurology	Late - Downregulated	-0.175181	0.243	0.0362064	0.688	-0.0515534	0.682	0.0122056	0.878
GFRA2	GFRA2__Oncology	Late - Downregulated	-0.111321	0.179	-0.164964	0.355	-0.146428	0.246	-0.113255	0.565
GFRA3	GFRA3__Neurology	Early	-0.056629	0.332	0.0422561	0.606	0.0052461	0.967	0.00882535	0.908
GGCT	GGCT__Cardiometabolic_II	Early	0.0624158	0.612	-0.0576021	0.828	0.285547	0.024	0.298635	0.272
GLO1	GLO1__Cardiometabolic	Late - Upregulated	0.0546597	0.564	-0.10923	0.567	0.251039	0.028	0.119031	0.505
GLOD4	GLOD4__Inflammation	Core	-0.141708	0.606	0.0689855	0.738	0.23024	0.055	0.246174	0.225
GPI	GPI__Inflammation_II	Late - Upregulated	0.291139	0.154	-0.19486	0.264	0.221974	0.042	0.108623	0.573
GSR	GSR__Inflammation_II	Early	-0.241179	0.011	0.285611	0.001	-0.369671	0.002	-0.0819412	0.437
HGF	HGF__Inflammation	Late - Upregulated	-0.0755897	0.032	-0.319773	0.147	0.339843	0.004	0.27891	0.24
HMOX2	HMOX2__Neurology	Early	-0.145766	0.651	-0.279605	0.14	0.0593873	0.734	-0.0705266	0.738
HSPA2	HSPA2__Oncology_II	Late - Downregulated	-0.0441176	0.273	-0.191877	0.009	0.0405711	0.75	-0.114191	0.152
ICOSLG	ICOSLG__Oncology	Late - Downregulated	-0.0218386	0.775	-0.00647096	0.959	0.0189745	0.908	-0.0537171	0.668
ISLR2	ISLR2__Neurology	Early	0.147688	0.83	-0.032567	0.817	0.180471	0.113	0.172025	0.242
ITGAM	ITGAM__Neurology	Core	0.0994709	0.393	-0.040714	0.804	0.223416	0.167	0.0148836	0.933
ITGB2	ITGB2__Cardiometabolic	Core	-0.077076	0.6	-0.0819692	0.625	0.181908	0.28	-0.0646102	0.693
ITM2A	ITM2A__Inflammation	Late - Downregulated	-0.106781	0.512	-0.0287819	0.893	-0.262077	0.033	-0.23538	0.269
LDLR	LDLR__Cardiometabolic	Late - Downregulated	0.124768	0.449	-0.207445	0.188	0.416095	0	0.308224	0.063
MANSC1	MANSC1__Oncology	Late - Downregulated	0.106957	0.471	0.218378	0.072	-0.480215	0	-0.0939466	0.496
MAP2K1	MAP2K1__Oncology_II	Core	0.362662	0.31	0.0283234	0.886	-0.00190271	0.986	0.019945	0.899
MAPT	MAPT__Neurology	Core	-0.155197	0	0.190002	0.124	0.0420081	0.715	0.176472	0.158
MDGA1	MDGA1__Neurology	Late - Upregulated	-0.0658665	0.249	-0.157378	0.563	0.143378	0.272	0.263665	0.335
MDH1	MDH1__Inflammation_II	Early	-0.108338	0.528	-0.183314	0.212	0.062298	0.56	-0.132322	0.399
MEGF9	MEGF9__Cardiometabolic	Late - Downregulated	0.50214	0.437	-0.162997	0.194	0.426211	0	0.112634	0.415
MET	MET__Cardiometabolic	Late - Downregulated	-0.084879	0	0.704441	0.002	-0.0897607	0.518	-0.0216759	0.94
MIF	MIF__Neurology	Core	-0.0278347	0.555	-0.114404	0.605	0.145928	0.265	0.11191	0.626
MRC1	MRC1__Inflammation_II	Late - Downregulated	0.0720805	0.8	-0.0140371	0.941	0.147688	0.242	0.238208	0.279
NEFL	NEFL__Neurology	Late - Upregulated	0.527608	0.633	-0.148165	0.444	0.107926	0.411	-0.127973	0.557
NELL1	NELL1__Oncology	Late - Downregulated	-0.149975	0	0.684654	0	0.0297669	0.833	0.0643653	0.766
NOTCH1	NOTCH1__Cardiometabolic	Late - Downregulated	-0.255736	0.281	-0.136816	0.094	0.163672	0.192	-0.0297282	0.722
NPY	NPY__Oncology	Late - Downregulated	-0.15486	0.018	-0.322506	0.114	0.0565794	0.648	0.0453776	0.852
NRGN	NRGN__Inflammation_II	Core	-0.118953	0.236	-0.176917	0.081	-0.0785027	0.568	0.0252759	0.815
NSFL1C	NSFL1C__Neurology	Core	0.142909	0.409	-0.123224	0.63	0.413073	0	0.247226	0.364
PAM	PAM__Cardiometabolic	Late - Downregulated	-0.0469932	0.304	0.196533	0.226	-0.226399	0.071	-0.167747	0.339
PARK7	PARK7__Neurology	Early	0.284941	0.778	-0.103015	0.278	0.198366	0.141	-0.0693543	0.439
PCDH7	PCDH7__Oncology_II	Late - Downregulated	-0.0903221	0.032	0.269255	0.083	-0.457715	0	-0.250925	0.139
PDCD5	PDCD5__Neurology	Late - Upregulated	0.018188	0.434	-0.134461	0.539	0.0251238	0.846	-0.0536487	0.808
PDGFRA	PDGFRA__Cardiometabolic	Late - Downregulated	0.111641	0.918	-0.0544135	0.806	0.268368	0.025	0.225423	0.278
PEBP1	PEBP1__Neurology	Early	0.191723	0.355	-0.010614	0.885	0.101955	0.429	0.101008	0.176
PLAU	PLAU__Neurology	Early	-0.026284	0.128	0.340001	0.068	-0.312299	0.008	-0.175849	0.403
PPP1R2	PPP1R2__Cardiometabolic	Early	0.199036	0.859	0.0957809	0.478	-0.22609	0.086	0.0285131	0.862
PPP3R1	PPP3R1__Neurology	Core	-0.153769	0.135	0.194448	0.037	0.0796884	0.566	0.139932	0.131
PRCP	PRCP__Cardiometabolic	Early	-0.161565	0.288	-0.349225	0.011	-0.203225	0.132	-0.210799	0.162
PRDX1	PRDX1__Neurology	Late - Upregulated	0.0394633	0.293	-0.285848	0.119	0.405883	0	0.115429	0.58
PTPRF	PTPRF__Cardiometabolic	Late - Downregulated	-0.00858636	0.795	0.00178668	0.994	0.400448	0.002	0.374477	0.097
PTPRN2	PTPRN2__Neurology	Late - Downregulated	-0.204677	0.947	0.0960174	0.398	-0.392583	0	0.044483	0.758
PTPRS	PTPRS__Cardiometabolic	Late - Downregulated	0.178091	0.079	0.0105457	0.939	-0.391048	0.001	-0.0223248	0.871
PYDC1	PYDC1__Cardiometabolic_II	Late - Upregulated	0.158886	0.168	0.182894	0.434	0.127933	0.321	0.195713	0.435
QPCT	QPCT__Cardiometabolic	Late - Downregulated	0.038762	0.16	0.1383	0.273	0.0641411	0.586	0.0569908	0.683
RWDD1	RWDD1__Neurology	Late - Upregulated	-0.0742687	0.734	-0.0643933	0.788	-0.443975	0	-0.341087	0.149
SCAMP3	SCAMP3__Oncology	Early	-0.082677	0.52	-0.269276	0.016	0.2811	0.015	-0.0684232	0.597
SDC4	SDC4__Cardiometabolic	Core	-0.0078707	0.595	-0.117905	0.232	0.195608	0.157	-0.053195	0.6
SFRP1	SFRP1__Neurology	Late - Upregulated	-0.232729	0.963	-0.023241	0.891	0.510455	0	0.273988	0.095
SIRT2	SIRT2__Oncology	Early	-0.0289392	0.122	-0.352447	0.005	0.225709	0.103	-0.118257	0.442
SLC16A1	SLC16A1__Neurology	Late - Downregulated	-0.178257	0.867	-0.0713176	0.585	-0.0850387	0.55	-0.133591	0.306
SMOC1	SMOC1__Oncology	Early	0.0798908	0.29	-0.294483	0.045	0.132971	0.381	-0.0836398	0.626
SMOC2	SMOC2__Inflammation	Early	0.142202	0.47	0.0947381	0.659	-0.0693836	0.521	-0.0908555	0.678
SNAP29	SNAP29__Oncology	Early	0.289224	0.347	-0.0175598	0.937	0.168073	0.263	0.128486	0.482
SNCG	SNCG__Neurology	Early	-0.114217	0.151	0.207089	0.233	0.0469477	0.818	0.104658	0.563
SNX9	SNX9__Cardiometabolic	Early	-0.2389	0.323	-0.0939923	0.462	0.174114	0.138	-0.0629483	0.614
SOD1	SOD1__Cardiometabolic	Early	-0.0967104	0.102	-0.328932	0.114	0.266131	0.05	0.00457538	0.983
SOD2	SOD2__Neurology	Early	-0.103029	0.492	-0.154059	0.155	-0.104964	0.425	-0.125083	0.255
SPART	SPART__Inflammation_II	Late - Upregulated	-0.0923277	0.316	-0.214973	0.146	-0.115793	0.306	-0.260814	0.105
SPOCK1	SPOCK1__Neurology	Late - Upregulated	-0.0171116	0.544	0.00151235	0.988	0.0710131	0.635	0.116696	0.167
TBCA	TBCA__Inflammation_II	Late - Upregulated	-0.118921	0.895	-0.129034	0.507	0.228451	0.082	0.109295	0.609
TGOLN2	TGOLN2__Inflammation_II	Late - Downregulated	-0.14465	0.501	0.0660364	0.507	-0.0206833	0.895	0.00758444	0.936
THOP1	THOP1__Cardiometabolic	Early	0.024509	0.158	-0.00649382	0.939	0.0275266	0.8	0.238782	0.002
TIMP2	TIMP2__Cardiometabolic_II	Late - Upregulated	0.0899252	0.837	0.0261731	0.9	0.0708768	0.564	0.134627	0.518
TMSB10	TMSB10__Neurology	Core	0.357195	0.515	0.0913091	0.714	0.208216	0.116	0.246245	0.324
TNFRSF4	TNFRSF4__Inflammation	Late - Downregulated	0.345135	0.008	0.292385	0.004	-0.0986731	0.497	0.11895	0.279
TXNRD1	TXNRD1__Neurology	Core	0.0662459	0.006	0.277207	0.007	-0.180442	0.188	-0.0509651	0.685
VSNL1	VSNL1__Neurology_II	Early	-0.174359	0.579	-0.0286982	0.796	0.0467897	0.675	-0.0797328	0.506
VSTM2B	VSTM2B__Oncology_II	Late - Downregulated	0.231546	0.263	-0.158814	0.195	0.170728	0.229	0.0611822	0.631
WFDC2	WFDC2__Oncology	Late - Downregulated	-0.0157089	0.031	0.189128	0.277	-0.216459	0.044	-0.198439	0.275
WWP2	WWP2__Neurology	Early	-0.368295	0.879	0.122467	0.362	-0.234469	0.029	-0.142849	0.328
YWHAQ	YWHAQ__Inflammation_II	Late - Upregulated		0	-0.276402	0.071	0.119898	0.3	0.0417242	0.82

## Sheet: ST5_Fig3-4
Supplementary Table 5. Summary statistics of associations between differentially abundant proteins with Aβ and tau-PET
			All CU and MCI								Aβ-positive CU and MCI
			Baseline				Longitudinal				Baseline				Longitudinal
Olink protein	Olink with Panel	DAP category	StdBeta tau	StdBeta Aβ	p-value FDR tau	p-value FDR Aβ	StdBeta tau	StdBeta Aβ	p-value FDR tau	p-value FDR Aβ	StdBeta tau	StdBeta Aβ	p-value FDR tau	p-value FDR Aβ	StdBeta tau	StdBeta Aβ	p-value FDR tau	p-value FDR Aβ
ABL1	ABL1__Oncology	Early	-0.0163515	0.176013	0.717315	9.26517e-05	0.0667971	0.122568	0.210501	0.376267	-0.000891235	0.0733969	0.986149	0.728114	0.0379619	0.0273542	0.992709	0.991307
ACHE	ACHE__Inflammation_II	Late - Upregulated	0.111933	-0.0110545	0.0514784	0.841443	0.0722786	-0.074431	0.278079	0.692379	0.0985896	0.0814229	0.238385	0.728114	0.149482	-0.00156538	0.096264	0.997262
ADAMTS8	ADAMTS8__Oncology	Late - Downregulated	-0.0237697	0.0186758	0.486673	0.644524	-0.00214495	-0.0126315	0.902484	0.837241	-0.0215483	0.0114888	0.706838	0.935127	0.000678204	-0.0422511	0.86335	0.991307
ADGRE5	ADGRE5__Cardiometabolic	Late - Downregulated	-0.0555444	-0.0182249	0.156009	0.682155	-0.063979	0.021916	0.0792791	0.81953	-0.0858748	-0.0524769	0.149186	0.728114	-0.113165	-0.0105641	0.0587668	0.997262
AMY1A	AMY1A_AMY1B_AMY1C__Inflammation_II	Late - Downregulated	-0.0136294	0.0162102	0.726878	0.750477	-0.0540067	0.00584914	0.278079	0.990538	-0.0258187	-0.0415374	0.722302	0.784151	-0.142429	-0.0683765	0.0419249	0.991307
APOE	APOE__Inflammation_II	Early	-0.0401332	-0.233275	0.439839	2.14549e-07	-0.138704	-0.142438	0.00680331	0.215635	-0.065379	-0.0407474	0.394188	0.784151	0.0123862	0.0614792	0.659508	0.991307
ATP5IF1	ATP5IF1__Inflammation	Late - Upregulated	0.0307515	0.114979	0.449587	0.00300332	0.108227	-0.00184603	0.0210726	0.825953	0.067782	0.0931631	0.305225	0.728114	0.0942067	-0.123933	0.458292	0.991307
BLMH	BLMH__Cardiometabolic	Early	0.0595626	0.0280617	0.202522	0.592135	0.0730826	0.0734577	0.102878	0.452563	0.0568029	-0.0500354	0.405126	0.760635	0.0699347	0.046201	0.428237	0.991307
BSG	BSG__Inflammation	Late - Downregulated	-0.0259715	-0.0233773	0.516984	0.63338	-0.0356214	-0.00582292	0.166042	0.990538	-0.0307073	-0.0371569	0.626695	0.784151	-0.0339071	-0.0262978	0.458994	0.991307
CA14	CA14__Oncology	Late - Downregulated	-0.0193495	-0.0241167	0.69394	0.689779	-0.0252274	-0.0143626	0.371663	0.990538	-0.0136289	-0.0834822	0.889833	0.728114	-0.0291365	-0.0414555	0.473013	0.991307
CBLN4	CBLN4__Oncology	Late - Downregulated	-0.0178119	-0.0386224	0.717315	0.540111	-0.026162	0.0207335	0.51485	0.855454	-0.00686762	-0.0734749	0.927794	0.728114	-0.0412419	0.0241955	0.563809	0.991307
CC2D1A	CC2D1A__Neurology	Late - Upregulated	-0.0375801	0.142905	0.453367	0.00300332	0.0734891	0.0348672	0.139974	0.990538	0.0130847	0.0285161	0.891797	0.843396	0.0187688	-0.104243	0.869551	0.991307
CCL3	CCL3__Inflammation	Late - Upregulated	0.0382033	0.0859014	0.430064	0.0669279	0.0721542	0.0263749	0.207543	0.825953	0.0576548	0.0584469	0.405126	0.728114	0.0819394	-0.0312278	0.334837	0.991307
CD46	CD46__Cardiometabolic	Late - Downregulated	-0.0559521	0.0160317	0.0803509	0.651444	-0.0443926	0.0314663	0.0559165	0.806428	-0.0803093	-0.0241987	0.0946732	0.784151	-0.0994158	0.0192904	0.037558	0.991307
CD55	CD55__Cardiometabolic	Late - Downregulated	-0.0249174	-0.0202095	0.486673	0.644524	-0.020978	0.0337372	0.502977	0.796931	-0.0334687	-0.0724864	0.545005	0.728114	-0.0392008	0.034429	0.511722	0.991307
CD69	CD69__Cardiometabolic	Late - Upregulated	0.0108481	0.0446446	0.790419	0.361019	0.054375	-0.00374945	0.163217	0.908614	0.0126204	0.0534579	0.889833	0.728114	0.0443505	-0.0185979	0.560533	0.991307
CD99L2	CD99L2__Neurology	Late - Downregulated	-0.0449718	0.0155561	0.414403	0.789401	-0.0459181	-0.0117129	0.486458	0.863971	-0.0456043	0.0173286	0.575017	0.935127	-0.0386104	0.0195637	0.717928	0.991307
CDH6	CDH6__Cardiometabolic	Late - Downregulated	-0.0328542	-0.040188	0.428868	0.35109	-0.0296026	0.0140427	0.375915	0.81953	-0.0310828	-0.0344372	0.622092	0.784151	-0.0198551	0.0399843	0.653127	0.991307
CELA2A	CELA2A__Cardiometabolic_II	Late - Upregulated	0.0791748	0.0410935	0.24841	0.606956	0.105433	-0.0384473	0.0315385	0.863971	0.1426	-0.0074517	0.138063	0.974947	0.121496	-0.123118	0.248717	0.991307
CEP170	CEP170__Cardiometabolic_II	Early	0.0389618	0.106637	0.486673	0.0576691	0.0580873	0.0676535	0.275968	0.626455	0.0939841	-0.0259599	0.282044	0.92093	0.0636086	-0.0247322	0.68365	0.991307
CHI3L1	CHI3L1__Cardiometabolic	Early	0.00758156	0.108984	0.846564	0.00685821	0.0893315	0.0762706	0.0314774	0.411455	-0.00618434	0.0577408	0.927794	0.728114	0.0591864	0.0454656	0.501381	0.991307
CHIT1	CHIT1__Cardiometabolic	Late - Upregulated	0.114101	0.148816	0.0969357	0.0146019	0.179352	0.0701624	0.00492699	0.719057	0.169624	0.0595989	0.0946732	0.784151	0.200136	-0.0390486	0.107582	0.991307
CHL1	CHL1__Cardiometabolic	Late - Downregulated	-0.0224085	-0.0228182	0.533765	0.611276	-0.0300842	0.0317001	0.248	0.81953	-0.0237039	-0.049403	0.695371	0.728114	-0.0636212	0.0541197	0.221933	0.991307
CNP	CNP__Cardiometabolic_II	Core	0.0556139	-0.0597587	0.430064	0.432426	0.0240146	-0.014749	0.379627	0.946016	0.0697167	0.0503212	0.463191	0.784151	0.0980597	0.0865429	0.253359	0.991307
CNTN3	CNTN3__Neurology	Late - Downregulated	-0.0498782	-0.0119252	0.246555	0.789401	-0.0524316	0.0481379	0.278079	0.481184	-0.0344208	-0.0586505	0.575017	0.728114	-0.0443416	0.0744634	0.563809	0.991307
CPLX2	CPLX2__Oncology_II	Early	0.075099	0.0335924	0.134545	0.545925	0.0970185	0.0404768	0.030087	0.807146	0.119454	-0.0128016	0.0920342	0.935314	0.157075	0.00945587	0.019865	0.998751
CRH	CRH__Oncology	Early	-0.00195266	0.0528663	0.959702	0.35109	0.0491384	-0.00277135	0.340054	0.92152	0.0105879	0.021303	0.896227	0.92341	0.0358221	-0.0735221	0.675219	0.991307
CRKL	CRKL__Inflammation	Core	0.0306501	0.077431	0.329695	0.00547735	0.0763149	0.0332497	0.0117383	0.863971	0.0738286	0.0428438	0.0984905	0.728114	0.121706	-0.0145906	0.0329687	0.991307
DDAH1	DDAH1__Oncology	Early	0.0844023	0.0847519	0.0655198	0.046025	0.127465	0.0498867	0.0023293	0.719057	0.138145	0.0355707	0.0354466	0.784151	0.169004	0.0321465	0.0400178	0.991307
DDT	DDT__Cardiometabolic_II	Late - Upregulated	0.0560558	0.0692673	0.203289	0.0941653	0.122287	0.00901521	0.00245485	0.855454	0.110279	0.0109273	0.0793303	0.936601	0.193295	-0.036062	0.00875976	0.991307
DKK1	DKK1__Neurology	Early	0.00738143	0.068738	0.815448	0.0433523	0.0260042	0.0151851	0.676859	0.89481	0.00894831	0.0406315	0.891797	0.728114	0.0140072	-0.0408182	0.991851	0.991307
DLG4	DLG4__Neurology_II	Early	0.0520802	0.00486134	0.24841	0.906527	0.0501336	0.0646365	0.366454	0.39327	0.0774605	-0.0510488	0.25155	0.728114	0.0757204	0.0179447	0.384474	0.991307
DLL1	DLL1__Oncology	Late - Downregulated	-0.0624324	0.00668865	0.0761025	0.841443	-0.0395285	0.00415391	0.140703	0.92152	-0.0907136	0.0129123	0.0609753	0.92341	-0.0570988	0.00568621	0.273982	0.991307
DNAJA2	DNAJA2__Inflammation	Early	0.0280271	0.0593565	0.430064	0.0857633	0.0671047	0.0296518	0.149411	0.81953	0.0534231	0.0196712	0.316965	0.843396	0.0745572	-0.0246396	0.428237	0.991307
DNAJC6	DNAJC6__Cardiometabolic_II	Early	0.0461952	0.0898307	0.247152	0.0125603	0.129695	0.0284197	0.000355643	0.86262	0.0976224	-0.00313085	0.0946732	0.974947	0.148991	-0.0195106	0.0314102	0.991307
DNPH1	DNPH1__Inflammation	Late - Upregulated	0.0491314	0.0182266	0.278083	0.719887	0.0915116	-0.0278183	0.0255751	0.421054	0.10148	0.0477369	0.107803	0.744515	0.186886	-0.0422727	0.00988207	0.991307
DTX3	DTX3__Oncology	Core	0.0583439	0.1042	0.0655198	0.000128686	0.11177	0.0725392	0.000355643	0.268255	0.112684	-0.0180006	0.0163776	0.843396	0.12694	0.0206498	0.0386906	0.991307
EGLN1	EGLN1__Inflammation	Early	-0.0245356	0.156832	0.634667	0.00167325	0.00892084	0.0730262	0.994173	0.549394	-0.0591911	0.110653	0.456313	0.728114	-0.0604041	-0.0348853	0.428237	0.991307
ELAVL4	ELAVL4__Neurology_II	Early	0.0561425	0.0341094	0.223107	0.497551	0.0533734	0.0668093	0.110785	0.268255	0.107538	-0.0517804	0.0946732	0.728114	0.107005	0.061915	0.192891	0.991307
ENO1	ENO1__Neurology	Late - Upregulated	0.107185	0.0740912	0.00397081	0.0417646	0.122701	0.038713	5.0789e-05	0.855454	0.178464	0.00142128	0.00265077	0.987516	0.164928	-0.00972395	0.0144579	0.991307
ENO2	ENO2__Neurology	Late - Upregulated	0.162476	0.0234505	8.21194e-05	0.644524	0.149049	0.00390698	0.000355643	0.990538	0.209495	0.00750481	0.000556122	0.961158	0.199033	-0.0337166	0.00875976	0.991307
EPHA10	EPHA10__Neurology	Late - Downregulated	-0.0577759	-0.0101968	0.220433	0.839651	-0.0535317	0.0079211	0.157385	0.994385	-0.0568119	-0.0173861	0.394188	0.926902	-0.0414094	0.0182679	0.501381	0.997262
ESAM	ESAM__Cardiometabolic	Late - Downregulated	-0.0382355	-0.039517	0.299916	0.304095	-0.038558	0.013221	0.149411	0.863971	-0.0509346	-0.0674048	0.354765	0.728114	-0.0591096	-0.00539428	0.21257	0.991307
F10	F10__Inflammation_II	Late - Downregulated	-0.0317045	-0.00729097	0.533765	0.888912	-0.0611953	0.0211277	0.149411	0.81953	-0.0273972	-0.0357701	0.725404	0.789432	-0.0959149	-0.00529793	0.273042	0.991307
FABP3	FABP3__Cardiometabolic_II	Late - Upregulated	0.084966	0.0803143	0.0057877	0.00593122	0.155247	0.0229956	1.82801e-07	0.979844	0.167504	-0.0169287	2.20078e-05	0.843396	0.204035	-0.0380343	6.39651e-06	0.991307
FCER2	FCER2__Neurology	Late - Downregulated	-0.117383	0.087068	0.0655198	0.142508	-0.0481638	0.0872892	0.934068	0.411455	-0.115273	-0.0241924	0.201398	0.92341	-0.119905	0.0681693	0.473013	0.991307
GFRA2	GFRA2__Oncology	Late - Downregulated	-0.0457499	-0.0272181	0.344082	0.611276	-0.0559887	0.0165457	0.134582	0.946016	-0.0610356	-0.0245971	0.354765	0.843396	-0.046745	0.067045	0.473013	0.991307
GFRA3	GFRA3__Neurology	Early	0.0160627	-0.0458415	0.641652	0.228375	-0.00814629	-0.0634513	0.416034	0.47732	-0.00159249	0.0149373	0.975863	0.92341	0.00633502	-0.0377422	0.960826	0.991307
GGCT	GGCT__Cardiometabolic_II	Early	0.0276236	0.105685	0.554255	0.0258496	0.0897913	0.0385114	0.0695006	0.796931	0.0861413	-0.0466802	0.25114	0.784151	0.0740708	-0.039854	0.468495	0.991307
GLO1	GLO1__Cardiometabolic	Late - Upregulated	0.0537366	0.0942191	0.247152	0.0284188	0.148284	0.061854	0.000759299	0.896405	0.0911973	0.0456479	0.201398	0.784151	0.186446	0.0163223	0.037558	0.991307
GLOD4	GLOD4__Inflammation	Core	0.086082	0.0487448	0.00864846	0.142508	0.119388	0.0284702	0.000355643	0.863971	0.155693	-0.02835	0.00265077	0.784151	0.174388	-0.0259778	0.00875976	0.991307
GPI	GPI__Inflammation_II	Late - Upregulated	0.144242	0.0528097	0.00257999	0.303351	0.118609	0.0353767	0.0199843	0.821563	0.14216	0.0650625	0.0783642	0.728114	0.170221	0.00374443	0.0504407	0.997262
GSR	GSR__Inflammation_II	Early	0.0341633	0.0647316	0.350446	0.0549935	0.0735942	0.0555563	0.0314735	0.452563	0.0822961	-0.0498375	0.142293	0.728114	0.0850244	0.00528205	0.254614	0.991307
HGF	HGF__Inflammation	Late - Upregulated	0.0899001	0.0284269	0.00397081	0.406736	0.080913	0.0138547	0.0063876	0.81953	0.103434	0.0608042	0.0342996	0.728114	0.102736	-0.00661147	0.0585657	0.997262
HMOX2	HMOX2__Neurology	Early	-0.00590052	0.12026	0.903211	0.0284188	0.103984	0.0118475	0.0444093	0.825953	0.0261716	0.0362795	0.769747	0.811761	0.14546	-0.0681792	0.107582	0.991307
HSPA2	HSPA2__Oncology_II	Late - Downregulated	-0.0245228	-0.037254	0.620458	0.530225	-0.0502689	0.0662297	0.268963	0.549394	-0.0419322	-0.118289	0.626695	0.728114	-0.0860415	0.0299144	0.362356	0.991307
ICOSLG	ICOSLG__Oncology	Late - Downregulated	-0.057865	-0.0366081	0.208541	0.466243	-0.043886	-0.00467208	0.0971424	0.908614	-0.0808538	-0.0642536	0.201398	0.728114	-0.0527473	0.0121776	0.299016	0.991307
IL19	IL19__Cardiometabolic	Late - Downregulated	-0.088654	-0.0417135	0.12119	0.494462	-0.0606419	-0.0210053	0.23369	0.825953	-0.123896	-0.0721242	0.0946732	0.728114	-0.141092	-0.00995114	0.119811	0.991307
IL2RA	IL2RA__Cardiometabolic	Late - Downregulated	-0.0712304	-0.0198344	0.24841	0.771873	-0.0975935	0.0726934	0.149411	0.452563	-0.0944527	-0.0801757	0.316965	0.728114	-0.158435	0.0714781	0.119811	0.991307
ISLR2	ISLR2__Neurology	Early	-0.0113836	0.025738	0.726878	0.545925	0.0105653	0.0131917	0.911233	0.990538	0.00926118	-0.0243081	0.891797	0.81259	0.0127974	-0.0193947	0.866176	0.991307
ITGAM	ITGAM__Neurology	Core	-0.0198569	0.292585	0.66943	8.63248e-13	0.0960327	0.155765	0.0253502	0.215635	-0.0162261	0.153751	0.878183	0.196179	0.0279136	0.076372	0.66293	0.991307
ITGB2	ITGB2__Cardiometabolic	Core	0.0613702	0.199798	0.148506	1.50546e-08	0.165941	0.136381	5.95118e-06	0.0699887	0.118107	0.0609537	0.0609753	0.728114	0.137766	0.0536058	0.0422797	0.991307
ITM2A	ITM2A__Inflammation	Late - Downregulated	-0.0683631	0.0179024	0.12579	0.719887	-0.0579278	-0.0295699	0.0507846	0.81953	-0.108531	0.00589933	0.0946732	0.974947	-0.131282	-0.0865023	0.0459784	0.991307
LDLR	LDLR__Cardiometabolic	Late - Downregulated	0.0056418	-0.0668525	0.87742	0.0941653	-0.0463432	-0.0270131	0.275968	0.81953	-0.0693151	0.00954598	0.282044	0.936724	-0.062562	0.0409548	0.511722	0.991307
LYVE1	LYVE1__Inflammation_II	Late - Downregulated	-0.0653523	-0.0397729	0.156009	0.430588	-0.0753694	-0.0105059	0.0443685	0.92152	-0.0973582	-0.0311692	0.149186	0.811761	-0.0660343	0.0353459	0.376248	0.991307
MAMDC2	MAMDC2__Cardiometabolic_II	Late - Upregulated	0.059314	-0.0164184	0.134545	0.719887	0.055781	-0.0271356	0.0971424	0.81953	0.0679894	-0.00062144	0.20552	0.987516	0.0848366	-0.00936478	0.0835034	0.991307
MANSC1	MANSC1__Oncology	Late - Downregulated	-0.0513919	0.0358081	0.12579	0.304095	-0.0266055	-0.0130832	0.210501	0.825953	-0.071755	0.0398186	0.114399	0.728114	-0.0336282	-0.0159158	0.357334	0.991307
MAP2K1	MAP2K1__Oncology_II	Core	0.107881	0.0863637	0.0319982	0.0671131	0.151477	0.0110945	0.00119727	0.990538	0.163952	0.0397122	0.0210439	0.784151	0.174684	-0.138107	0.0244774	0.991307
MAPT	MAPT__Neurology	Core	0.0913403	0.231124	0.0744164	3.02824e-08	0.217943	0.103883	2.46284e-06	0.452563	0.185293	0.0636038	0.00999711	0.728114	0.22895	-0.0206836	0.0144579	0.991307
MDGA1	MDGA1__Neurology	Late - Upregulated	0.128711	-0.0647059	0.00419579	0.156341	0.0433391	-0.0565028	0.581331	0.796931	0.107481	0.0643814	0.10333	0.728114	0.0866195	-0.0186007	0.357334	0.991307
MDH1	MDH1__Inflammation_II	Early	0.0676599	0.106644	0.12579	0.00659462	0.11232	0.0706275	0.00680331	0.47732	0.106006	0.0354322	0.0950365	0.784151	0.124496	-0.00453391	0.125038	0.991307
MEGF9	MEGF9__Cardiometabolic	Late - Downregulated	-0.0229611	-0.0137909	0.533765	0.750477	-0.0237875	0.018995	0.386529	0.855454	-0.0469427	-0.0135109	0.405126	0.935127	-0.0513566	0.0153274	0.390458	0.991307
MET	MET__Cardiometabolic	Late - Downregulated	-0.0535053	0.0117164	0.12119	0.750477	-0.0411728	0.0588729	0.23096	0.39327	-0.0793735	0.00986661	0.0946732	0.935127	-0.0850544	0.0625049	0.142432	0.991307
MIF	MIF__Neurology	Core	0.0967182	0.0566704	0.00723243	0.111887	0.138418	0.038689	6.30934e-05	0.761714	0.154485	-0.00792489	0.00999711	0.955453	0.194325	0.0267235	0.00875976	0.991307
MMP10	MMP10__Inflammation	Late - Upregulated	0.0788456	0.0541605	0.134545	0.333151	0.103556	0.025776	0.0314735	0.81953	0.151066	-0.044611	0.082466	0.784151	0.11252	-0.0250481	0.253359	0.997262
MRC1	MRC1__Inflammation_II	Late - Downregulated	-0.0972332	-0.00166255	0.0445722	0.963762	-0.0640101	-0.00313921	0.0838444	0.92152	-0.12074	-0.0575418	0.082466	0.728114	-0.0840665	-0.0388349	0.248717	0.991307
NECTIN4	NECTIN4__Oncology	Late - Downregulated	-0.0311804	-0.0840437	0.533765	0.107931	-0.110901	0.0412738	0.0559165	0.719057	0.0116061	-0.158552	0.896227	0.229908	-0.109741	0.0403905	0.273042	0.991307
NEFL	NEFL__Neurology	Late - Upregulated	0.0352453	0.0870525	0.449587	0.0621384	0.0994597	0.0532437	0.0314735	0.452563	0.0791492	0.0288957	0.316965	0.843396	0.0928801	-0.012204	0.357334	0.991307
NELL1	NELL1__Oncology	Late - Downregulated	-0.024864	0.00632629	0.579087	0.888912	-0.0195654	0.0228791	0.51076	0.830995	-0.0140218	-0.00473386	0.889833	0.974947	-0.000183366	0.0291914	0.811621	0.991307
NOTCH1	NOTCH1__Cardiometabolic	Late - Downregulated	-0.0316855	-0.0156406	0.358241	0.689779	-0.00692559	0.0338309	0.925173	0.754616	-0.0465089	-0.0236158	0.364819	0.811761	-0.030067	0.035197	0.560533	0.991307
NPY	NPY__Oncology	Late - Downregulated	-0.0904423	-0.0127655	0.10717	0.827617	-0.0533966	-0.00321758	0.371663	0.990538	-0.0958644	0.0149941	0.19518	0.935127	-0.0267557	0.0290966	0.911871	0.991307
NRGN	NRGN__Inflammation_II	Core	0.0845685	0.131046	0.0514784	0.000516104	0.185242	0.0805901	5.23123e-07	0.416726	0.161656	0.0102217	0.00999711	0.936724	0.218044	-0.0234708	0.00569142	0.991307
NSFL1C	NSFL1C__Neurology	Core	0.0464069	0.0964815	0.27002	0.0112272	0.113469	0.0714691	0.00771127	0.646469	0.0943949	0.0193919	0.145984	0.922719	0.177133	0.0185321	0.0314102	0.991307
PAM	PAM__Cardiometabolic	Late - Downregulated	-0.0554121	-0.0141078	0.171905	0.750477	-0.0648093	0.0247801	0.0695006	0.863971	-0.0833544	0.0142324	0.149186	0.935127	-0.0770207	0.0854307	0.253359	0.991307
PARK7	PARK7__Neurology	Early	0.0301606	0.0307441	0.430064	0.466243	0.0482311	0.0727061	0.149411	0.300432	0.0523409	-0.0496242	0.397436	0.728114	0.0505494	0.0987455	0.580435	0.991307
PCDH7	PCDH7__Oncology_II	Late - Downregulated	0.00548392	-0.0526729	0.87742	0.218354	-0.0344298	0.010119	0.317098	0.855454	-0.00724855	-0.0416241	0.905194	0.749809	-0.0280293	-0.0174801	0.581462	0.991307
PDCD5	PDCD5__Neurology	Late - Upregulated	0.0329596	0.0531259	0.335896	0.0941653	0.0572007	0.0334016	0.0739558	0.796931	0.0701614	0.00790143	0.151302	0.936724	0.0835477	0.00145584	0.101739	0.991307
PDGFRA	PDGFRA__Cardiometabolic	Late - Downregulated	-0.0470958	0.0127131	0.295174	0.789401	-0.0347024	0.0213141	0.322387	0.855454	-0.0529865	0.033911	0.365913	0.784151	-0.0594117	0.0241316	0.21257	0.991307
PEBP1	PEBP1__Neurology	Early	0.0509101	0.027441	0.204928	0.539397	0.0756292	0.0397215	0.0446242	0.754616	0.0911548	-0.0533016	0.145984	0.728114	0.109622	0.0505989	0.18046	0.991307
PIGR	PIGR__Neurology	Late - Upregulated	0.0433032	0.0475502	0.439839	0.449398	0.0518028	-0.0195286	0.275968	0.825953	0.0603017	0.0688634	0.464748	0.728114	0.0365426	-0.0256719	0.615897	0.991307
PLAU	PLAU__Neurology	Early	-0.0563788	0.116262	0.12119	0.000128686	-0.00525388	0.0705169	0.994173	0.411455	-0.0847744	0.0467427	0.0946732	0.728114	-0.100375	-0.000438049	0.0587668	0.991307
PPP1R2	PPP1R2__Cardiometabolic	Early	0.0323919	0.0465067	0.453367	0.346096	0.0852038	0.0234198	0.0585127	0.990538	0.0622833	0.0362349	0.360618	0.784151	0.139537	-0.0126675	0.096264	0.991307
PPP3R1	PPP3R1__Neurology	Core	0.0756788	0.0850025	0.0325467	0.00768423	0.100964	0.0399445	0.0135608	0.719057	0.105391	0.0277877	0.0575792	0.784151	0.0939148	-0.0356081	0.30322	0.991307
PRCP	PRCP__Cardiometabolic	Early	0.0839448	-0.123729	0.186676	0.0364959	0.0262286	-0.0810011	0.837035	0.549394	0.0342247	0.0482118	0.725404	0.784151	0.0880858	0.0149425	0.374147	0.997262
PRDX1	PRDX1__Neurology	Late - Upregulated	0.0267117	0.0154175	0.575058	0.789401	0.029784	-0.0021905	0.831233	0.990538	-0.0034575	0.0653697	0.966688	0.728114	0.083675	0.0156124	0.432338	0.991307
PTPRF	PTPRF__Cardiometabolic	Late - Downregulated	-0.0285119	-0.0113824	0.358241	0.746347	-0.0144916	0.0461365	0.600323	0.39327	-0.035205	-0.0238384	0.405126	0.784151	-0.0355921	0.0530969	0.357334	0.991307
PTPRN2	PTPRN2__Neurology	Late - Downregulated	-0.0423522	-0.0533261	0.358241	0.261034	-0.0621797	-0.00245582	0.0810922	0.92152	-0.0317201	-0.0452394	0.626695	0.749809	-0.0388941	0.0127827	0.479279	0.991307
PTPRS	PTPRS__Cardiometabolic	Late - Downregulated	-0.0139393	-0.0243498	0.689508	0.554255	-0.0142385	0.016751	0.581331	0.825953	-0.00886027	-0.0634152	0.891797	0.728114	-0.022073	0.00808502	0.560533	0.991307
PYDC1	PYDC1__Cardiometabolic_II	Late - Upregulated	0.0556143	0.0714476	0.208541	0.090578	0.0859634	0.0397531	0.0332847	0.754616	0.061968	0.0330483	0.354765	0.784151	0.104117	0.0182235	0.192891	0.991307
QPCT	QPCT__Cardiometabolic	Late - Downregulated	-0.0306396	-0.0203879	0.439839	0.659888	-0.0146965	0.0311848	0.550515	0.81953	-0.0595164	-0.0315356	0.337517	0.784151	-0.0467606	0.0527805	0.47474	0.991307
RWDD1	RWDD1__Neurology	Late - Upregulated	0.0546092	0.0350677	0.12579	0.35109	0.0693148	0.0280762	0.0242837	0.863971	0.0918985	0.00229024	0.0946732	0.97769	0.149046	0.00955582	0.00875976	0.991307
SCAMP3	SCAMP3__Oncology	Early	-0.0337859	0.0381955	0.414403	0.361019	-0.0102639	0.0229485	0.379627	0.825953	-0.0516456	0.00291868	0.365913	0.974947	-0.0308323	0.00803309	0.357334	0.991307
SDC4	SDC4__Cardiometabolic	Core	0.0557919	0.140091	0.24082	0.00075837	0.147709	0.0647811	0.000406183	0.796931	0.0901061	0.0591251	0.177316	0.728114	0.150938	0.00697367	0.0459784	0.991307
SFRP1	SFRP1__Neurology	Late - Upregulated	0.0448792	0.0389974	0.358241	0.466243	0.0410972	-0.00172263	0.379627	0.855454	0.0210191	0.113878	0.798282	0.643244	0.0514436	-0.0105793	0.492895	0.991307
SIRT2	SIRT2__Oncology	Early	-0.0392446	-0.010542	0.439839	0.841443	-0.0210671	-0.0046341	0.295637	0.946016	-0.0598507	-0.103324	0.405126	0.728114	-0.0761579	-0.0323551	0.226069	0.997262
SLC16A1	SLC16A1__Neurology	Late - Downregulated	-0.0458657	-0.0520869	0.439839	0.445815	-0.0783966	-0.0122625	0.0296235	0.97912	-0.0749898	-0.114247	0.394188	0.728114	-0.153077	-0.0555871	0.0627937	0.991307
SMOC1	SMOC1__Oncology	Early	-0.0155487	0.26692	0.69588	5.08298e-13	0.11362	0.125388	0.00342561	0.215635	-0.0193507	0.162644	0.72915	0.00491052	0.0620634	0.013896	0.262931	0.991307
SMOC2	SMOC2__Inflammation	Early	0.0557871	0.0491087	0.182218	0.248942	0.0551828	0.0324007	0.0792791	0.806428	0.104478	0.0108431	0.0946732	0.936718	0.0949608	-0.0268637	0.178926	0.991307
SNAP29	SNAP29__Oncology	Early	0.035108	0.118448	0.414403	0.00167325	0.107571	0.0372604	0.0176965	0.855454	0.0643654	0.0417995	0.305225	0.776467	0.111104	-0.0277316	0.192891	0.991307
SNCG	SNCG__Neurology	Early	-0.0463364	0.112465	0.430064	0.0432481	0.0787024	0.0886079	0.0433166	0.416726	-0.0130643	0.0614	0.891797	0.728114	0.115037	0.0285997	0.140104	0.991307
SNX9	SNX9__Cardiometabolic	Early	0.00280097	0.00927438	0.925274	0.824086	0.0310924	0.0263658	0.383525	0.92152	0.0344797	-0.0588425	0.552999	0.728114	0.0296352	-0.0110215	0.615897	0.991307
SOD1	SOD1__Cardiometabolic	Early	0.03778	0.0351187	0.414567	0.481198	0.0618995	0.0370328	0.266294	0.908614	0.0685125	-0.0853042	0.329096	0.728114	0.0468777	0.000381917	0.699177	0.991307
SOD2	SOD2__Neurology	Early	0.0152028	0.0446393	0.69394	0.318349	0.0500636	0.0271733	0.323249	0.825953	0.0294171	-0.0500041	0.661177	0.728114	0.029616	-0.0290266	0.845633	0.991307
SPART	SPART__Inflammation_II	Late - Upregulated	0.0189751	0.0520056	0.533765	0.0941653	0.063072	-0.00976444	0.0549985	0.825953	0.0412965	0.0338123	0.354765	0.728114	0.0844922	-0.0446754	0.0751621	0.991307
SPOCK1	SPOCK1__Neurology	Late - Upregulated	0.0830288	-0.0063752	0.0761025	0.888912	0.0603481	-0.0531779	0.265144	0.754616	0.0584502	0.12698	0.348237	0.196179	0.0895119	-0.0367646	0.229798	0.991307
STC1	STC1__Neurology	Late - Downregulated	-0.0407988	0.0431097	0.358241	0.35109	-0.0324835	0.0424221	0.66708	0.719057	-0.0324108	-0.0036575	0.626695	0.974947	-0.0849527	0.0184676	0.376248	0.991307
TBCA	TBCA__Inflammation_II	Late - Upregulated	0.0324665	0.0502481	0.299916	0.092398	0.0914691	0.00683933	0.00191844	0.92152	0.0628925	0.0210391	0.167815	0.811761	0.129541	-0.00648523	0.0144579	0.991307
TGOLN2	TGOLN2__Inflammation_II	Late - Downregulated	-0.0325659	0.00168765	0.486673	0.963762	-0.0246056	-0.014332	0.426605	0.878242	-0.0497494	-0.0528853	0.463191	0.728114	-0.047799	-0.0499834	0.560533	0.991307
THOP1	THOP1__Cardiometabolic	Early	0.0652658	0.063312	0.123307	0.107931	0.116863	0.0462672	0.00568475	0.830995	0.116749	0.00587494	0.0609753	0.974947	0.141761	0.000985369	0.0801891	0.991307
TIMP2	TIMP2__Cardiometabolic_II	Late - Upregulated	0.0227282	0.00383874	0.634667	0.934044	0.04443	-0.0386706	0.266294	0.796931	0.055572	-0.00100037	0.405126	0.987516	0.072553	0.00589274	0.350789	0.991307
TMSB10	TMSB10__Neurology	Core	0.0509349	0.0853367	0.12579	0.00463578	0.116685	0.0616674	6.11388e-05	0.452563	0.129499	-0.0456325	0.00999711	0.728114	0.151226	0.020271	0.0121139	0.991307
TNFRSF4	TNFRSF4__Inflammation	Late - Downregulated	-0.0479647	-0.0319182	0.417898	0.63338	-0.0578171	-0.0630533	0.0792791	0.621482	-0.0642702	-0.0163127	0.405126	0.935127	-0.0880358	-0.108773	0.153844	0.991307
TXNRD1	TXNRD1__Neurology	Core	0.0910491	0.0963398	0.0283084	0.0098459	0.148996	0.0984784	2.90331e-05	0.268255	0.144498	-0.0322416	0.0214304	0.784151	0.178794	0.0618519	0.0182121	0.991307
VSNL1	VSNL1__Neurology_II	Early	0.0938108	0.0457341	0.0244547	0.299213	0.0819745	0.0690355	0.0546766	0.376267	0.127755	0.00387556	0.0464358	0.974947	0.0975691	0.0350464	0.248717	0.991307
VSTM2B	VSTM2B__Oncology_II	Late - Downregulated	-0.0220457	-0.0973825	0.69588	0.108212	-0.0712335	0.0346656	0.275968	0.863971	-0.0103434	-0.151003	0.909488	0.560409	-0.112269	0.017021	0.357334	0.997262
WFDC2	WFDC2__Oncology	Late - Downregulated	-0.0687842	0.0653112	0.157928	0.171584	-0.00255296	-0.00796691	0.892154	0.92152	-0.059791	0.0573884	0.381806	0.728114	-0.00191216	-0.0133667	0.811198	0.991307
WWP2	WWP2__Neurology	Early	-0.0490756	0.0789961	0.358241	0.111887	0.00176422	0.0446862	0.760401	0.825953	-0.0865199	0.0157766	0.301588	0.935127	-0.096769	-0.00806248	0.428237	0.991307
YWHAQ	YWHAQ__Inflammation_II	Late - Upregulated	0.101582	-0.0114411	0.0655198	0.839651	0.129722	-0.0142801	0.003129	0.719057	0.186589	-0.0285953	0.0160786	0.843396	0.234902	-0.0434059	0.00875976	0.991307

## Sheet: ST6_Fig3
Supplementary Table 6. Gene Ontology significant terms from enrichment analyses of early, core and late proteins
DAP category	GO	Gene Set	Description	Gene Set Size	Enrichment Ratio	p-value	p-value FDR
Core	Cellular component	GO:0005654	nucleoplasm	86	7.0326	1.8565e-05	0.0071289
Core	Cellular component	GO:0031981	nuclear lumen	105	5.76	7.0505e-05	0.009484
Core	Cellular component	GO:0005739	mitochondrion	71	7.3014	7.4094e-05	0.009484
Core	Cellular component	GO:0044428	nuclear part	127	4.7622	0.00024353	0.023379
Core	Cellular component	GO:0005634	nucleus	238	3.2672	0.00036951	0.028379
Core	Cellular component	GO:0043228	non-membrane-bounded organelle	110	4.7127	0.00086723	0.047574
Core	Cellular component	GO:0043232	intracellular non-membrane-bounded organelle	110	4.7127	0.00086723	0.047574
Early	Biological process	GO:0006979	response to oxidative stress	70	5.0238	1.1249e-05	0.018842
Early	Biological process	GO:1990748	cellular detoxification	14	12.56	2.3298e-05	0.018842
Early	Biological process	GO:0098869	cellular oxidant detoxification	14	12.56	2.3298e-05	0.018842
Early	Biological process	GO:0016567	protein ubiquitination	15	11.722	3.423e-05	0.018842
Early	Biological process	GO:0032446	protein modification by small protein conjugation	15	11.722	3.423e-05	0.018842
Early	Biological process	GO:0098754	detoxification	15	11.722	3.423e-05	0.018842
Early	Biological process	GO:0007268	chemical synaptic transmission	81	4.3416	4.2885e-05	0.018842
Early	Biological process	GO:0098916	anterograde trans-synaptic signaling	81	4.3416	4.2885e-05	0.018842
Early	Biological process	GO:0099536	synaptic signaling	85	4.1373	6.6005e-05	0.023201
Early	Biological process	GO:0099537	trans-synaptic signaling	85	4.1373	6.6005e-05	0.023201
Early	Biological process	GO:0006749	glutathione metabolic process	10	14.067	0.00010269	0.032142
Early	Biological process	GO:0070647	protein modification by small protein conjugation or removal	19	9.2544	0.000122	0.032142
Early	Biological process	GO:0097237	cellular response to toxic substance	30	7.0333	0.0001246	0.032142
Early	Biological process	GO:0009636	response to toxic substance	74	4.277	0.00012802	0.032142
Early	Biological process	GO:0000303	response to superoxide	5	21.1	0.00020342	0.037633
Early	Biological process	GO:0000305	response to oxygen radical	5	21.1	0.00020342	0.037633
Early	Biological process	GO:0019430	removal of superoxide radicals	5	21.1	0.00020342	0.037633
Early	Biological process	GO:0071450	cellular response to oxygen radical	5	21.1	0.00020342	0.037633
Early	Biological process	GO:0071451	cellular response to superoxide	5	21.1	0.00020342	0.037633
Early	Biological process	GO:0050804	modulation of chemical synaptic transmission	62	4.5376	0.00021448	0.037694
Early	Biological process	GO:0099177	regulation of trans-synaptic signaling	63	4.4656	0.0002407	0.038044
Early	Biological process	GO:0055114	oxidation-reduction process	63	4.4656	0.0002407	0.038044
Early	Biological process	GO:0006836	neurotransmitter transport	22	7.9924	0.00025966	0.038044
Early	Biological process	GO:0043254	regulation of protein complex assembly	34	6.2059	0.00025976	0.038044
Early	Biological process	GO:0006575	cellular modified amino acid metabolic process	23	7.6449	0.00032498	0.045692
Early	Biological process	GO:1901214	regulation of neuron death	50	4.9233	0.00033929	0.045869
Early	Cellular component	GO:0005829	cytosol	264	3.0857	3.3108e-08	1.2714e-05
Early	Cellular component	GO:0044444	cytoplasmic part	754	1.5224	8.1774e-05	0.015701
Early	Cellular component	GO:0044297	cell body	81	4.1143	0.00017357	0.020685
Early	Cellular component	GO:0005759	mitochondrial matrix	13	11.393	0.00026879	0.020685
Early	Cellular component	GO:0005737	cytoplasm	842	1.4073	0.00029331	0.020685
Early	Cellular component	GO:0097458	neuron part	176	2.7351	0.00033684	0.020685
Early	Cellular component	GO:0005739	mitochondrion	71	4.1722	0.00038988	0.020685
Early	Cellular component	GO:0044456	synapse part	91	3.6622	0.00043094	0.020685
Early	Cellular component	GO:0044429	mitochondrial part	40	5.5543	0.00049292	0.021031
Early	Cellular component	GO:0043025	neuronal cell body	75	3.9497	0.00057223	0.021974
Early	Cellular component	GO:0044424	intracellular part	870	1.362	0.00071587	0.023205
Early	Cellular component	GO:0036477	somatodendritic compartment	98	3.4006	0.00075678	0.023205
Early	Cellular component	GO:0005622	intracellular	873	1.3573	0.00078558	0.023205
Early	Cellular component	GO:0120025	plasma membrane bounded cell projection	202	2.383	0.0013428	0.03683
Early	Cellular component	GO:0042995	cell projection	207	2.3255	0.0017013	0.040692
Early	Cellular component	GO:0044463	cell projection part	133	2.7841	0.0018014	0.040692
Early	Cellular component	GO:0120038	plasma membrane bounded cell projection part	133	2.7841	0.0018014	0.040692
Late - Upregulated	Biological process	GO:0006090	pyruvate metabolic process	7	24.946	7.4383e-06	0.014997
Late - Upregulated	Biological process	GO:0019438	aromatic compound biosynthetic process	206	3.1788	8.5329e-06	0.014997
Late - Upregulated	Biological process	GO:1901362	organic cyclic compound biosynthetic process	217	3.0176	1.6724e-05	0.019595
Late - Upregulated	Biological process	GO:0018130	heterocycle biosynthetic process	204	2.9959	4.2572e-05	0.021708
Late - Upregulated	Biological process	GO:0006725	cellular aromatic compound metabolic process	272	2.568	6.0852e-05	0.021708
Late - Upregulated	Biological process	GO:0009166	nucleotide catabolic process	11	15.875	6.5792e-05	0.021708
Late - Upregulated	Biological process	GO:0009123	nucleoside monophosphate metabolic process	21	10.394	6.9563e-05	0.021708
Late - Upregulated	Biological process	GO:0006139	nucleobase-containing compound metabolic process	243	2.6948	6.9803e-05	0.021708
Late - Upregulated	Biological process	GO:0044249	cellular biosynthetic process	313	2.371	8.5965e-05	0.021708
Late - Upregulated	Biological process	GO:0044271	cellular nitrogen compound biosynthetic process	220	2.7781	0.00010294	0.021708
Late - Upregulated	Biological process	GO:0006165	nucleoside diphosphate phosphorylation	5	26.193	0.00010499	0.021708
Late - Upregulated	Biological process	GO:0006754	ATP biosynthetic process	5	26.193	0.00010499	0.021708
Late - Upregulated	Biological process	GO:0009135	purine nucleoside diphosphate metabolic process	5	26.193	0.00010499	0.021708
Late - Upregulated	Biological process	GO:0009179	purine ribonucleoside diphosphate metabolic process	5	26.193	0.00010499	0.021708
Late - Upregulated	Biological process	GO:0046939	nucleotide phosphorylation	5	26.193	0.00010499	0.021708
Late - Upregulated	Biological process	GO:0006734	NADH metabolic process	5	26.193	0.00010499	0.021708
Late - Upregulated	Biological process	GO:0009435	NAD biosynthetic process	5	26.193	0.00010499	0.021708
Late - Upregulated	Biological process	GO:0034654	nucleobase-containing compound biosynthetic process	194	2.9253	0.00012306	0.024032
Late - Upregulated	Biological process	GO:0046034	ATP metabolic process	13	13.432	0.00013807	0.024448
Late - Upregulated	Biological process	GO:1901576	organic substance biosynthetic process	326	2.2765	0.00015025	0.024448
Late - Upregulated	Biological process	GO:1901292	nucleoside phosphate catabolic process	14	12.473	0.00019023	0.024448
Late - Upregulated	Biological process	GO:0009142	nucleoside triphosphate biosynthetic process	6	21.828	0.00020674	0.024448
Late - Upregulated	Biological process	GO:0009145	purine nucleoside triphosphate biosynthetic process	6	21.828	0.00020674	0.024448
Late - Upregulated	Biological process	GO:0009185	ribonucleoside diphosphate metabolic process	6	21.828	0.00020674	0.024448
Late - Upregulated	Biological process	GO:0009201	ribonucleoside triphosphate biosynthetic process	6	21.828	0.00020674	0.024448
Late - Upregulated	Biological process	GO:0009206	purine ribonucleoside triphosphate biosynthetic process	6	21.828	0.00020674	0.024448
Late - Upregulated	Biological process	GO:0019359	nicotinamide nucleotide biosynthetic process	6	21.828	0.00020674	0.024448
Late - Upregulated	Biological process	GO:0019363	pyridine nucleotide biosynthetic process	6	21.828	0.00020674	0.024448
Late - Upregulated	Biological process	GO:0072525	pyridine-containing compound biosynthetic process	6	21.828	0.00020674	0.024448
Late - Upregulated	Biological process	GO:0009058	biosynthetic process	334	2.222	0.00020866	0.024448
Late - Upregulated	Biological process	GO:0046483	heterocycle metabolic process	267	2.4525	0.00022029	0.024827
Late - Upregulated	Biological process	GO:1901360	organic cyclic compound metabolic process	301	2.3205	0.00022602	0.024827
Late - Upregulated	Biological process	GO:0009199	ribonucleoside triphosphate metabolic process	15	11.641	0.0002553	0.026393
Late - Upregulated	Biological process	GO:0009205	purine ribonucleoside triphosphate metabolic process	15	11.641	0.0002553	0.026393
Late - Upregulated	Biological process	GO:0009144	purine nucleoside triphosphate metabolic process	16	10.914	0.000335	0.031375
Late - Upregulated	Biological process	GO:0009127	purine nucleoside monophosphate biosynthetic process	7	18.709	0.00035621	0.031375
Late - Upregulated	Biological process	GO:0009132	nucleoside diphosphate metabolic process	7	18.709	0.00035621	0.031375
Late - Upregulated	Biological process	GO:0009156	ribonucleoside monophosphate biosynthetic process	7	18.709	0.00035621	0.031375
Late - Upregulated	Biological process	GO:0009168	purine ribonucleoside monophosphate biosynthetic process	7	18.709	0.00035621	0.031375
Late - Upregulated	Biological process	GO:0006163	purine nucleotide metabolic process	29	7.5268	0.00035705	0.031375
Late - Upregulated	Biological process	GO:1903747	regulation of establishment of protein localization to mitochondrion	8	16.371	0.00056115	0.043832
Late - Upregulated	Cellular component	GO:0005829	cytosol	264	2.6182	5.2806e-05	0.020277
Late- Downregulated	Cellular component	GO:0031224	intrinsic component of membrane	553	1.9175	7.3792e-08	2.8336e-05
Late- Downregulated	Cellular component	GO:0044425	membrane part	636	1.7136	1.0329e-06	0.00019831
Late- Downregulated	Cellular component	GO:0016021	integral component of membrane	499	1.8889	2.9641e-06	0.00037941
Late- Downregulated	Cellular component	GO:0005886	plasma membrane	627	1.5972	6.6066e-05	0.0063423
Late- Downregulated	Cellular component	GO:0071944	cell periphery	635	1.5771	9.1871e-05	0.0070557
Late- Downregulated	Cellular component	GO:0030054	cell junction	148	2.7862	0.00019138	0.012248
Late- Downregulated	Cellular component	GO:0016020	membrane	766	1.4227	0.00028574	0.015675

## Sheet: ST7_Fig5
Supplementary Table 7. Gene Ontology significant terms from enrichment analyses of the downregulated proteins in A+T+ and non-AD
Category	GO	Gene Set	Description	Gene Set Size	Enrichment Ratio	p-value	p-value FDR
Downregulated in AD & nonAD	Biological process	GO:0007409	axonogenesis	84	5.217	2.0098e-05	0.042038
Downregulated in AD & nonAD	Biological process	GO:0048667	cell morphogenesis involved in neuron differentiation	90	4.8692	3.57e-05	0.042038
Downregulated in AD & nonAD	Biological process	GO:0048812	neuron projection morphogenesis	97	4.5178	6.6015e-05	0.042038
Downregulated in AD & nonAD	Biological process	GO:0048858	cell projection morphogenesis	98	4.4717	7.1758e-05	0.042038
Downregulated in AD & nonAD	Biological process	GO:0061564	axon development	98	4.4717	7.1758e-05	0.042038
Downregulated in AD & nonAD	Biological process	GO:0120039	plasma membrane bounded cell projection morphogenesis	98	4.4717	7.1758e-05	0.042038
Downregulated in AD & nonAD	Biological process	GO:0032990	cell part morphogenesis	100	4.3823	8.4528e-05	0.042445

## Sheet: ST8_Fig6
Supplementary Table 8. Gene Ontology significant terms from enrichment analyses in the co-expression modules
Module	GO	Gene Set	Description	Gene Set Size	Enrichment Ratio	p-value	p-value FDR
1	Biological process	GO:0010469	regulation of signaling receptor activity	159	1.8588	2.9797e-09	1.0474e-05
1	Biological process	GO:0070098	chemokine-mediated signaling pathway	27	3.2675	1.3626e-08	2.3948e-05
1	Biological process	GO:1990868	response to chemokine	28	3.1508	3.7951e-08	3.3349e-05
1	Biological process	GO:1990869	cellular response to chemokine	28	3.1508	3.7951e-08	3.3349e-05
1	Biological process	GO:0048856	anatomical structure development	648	1.2662	9.149e-08	6.4317e-05
1	Biological process	GO:0009966	regulation of signal transduction	443	1.3741	1.3321e-07	7.4835e-05
1	Biological process	GO:0007275	multicellular organism development	611	1.2779	1.5669e-07	7.4835e-05
1	Biological process	GO:0032502	developmental process	670	1.2509	1.7032e-07	7.4835e-05
1	Biological process	GO:0010646	regulation of cell communication	475	1.3466	2.1989e-07	7.992e-05
1	Biological process	GO:0048247	lymphocyte chemotaxis	21	3.3609	2.2737e-07	7.992e-05
1	Biological process	GO:0023051	regulation of signaling	476	1.3437	2.6054e-07	8.3255e-05
1	Biological process	GO:0071674	mononuclear cell migration	33	2.8071	3.7256e-07	0.00010913
1	Biological process	GO:0006935	chemotaxis	154	1.7186	8.0144e-07	0.00019367
1	Biological process	GO:0042330	taxis	154	1.7186	8.0144e-07	0.00019367
1	Biological process	GO:0030595	leukocyte chemotaxis	70	2.1426	8.2645e-07	0.00019367
1	Biological process	GO:0002548	monocyte chemotaxis	28	2.8357	2.1906e-06	0.00048125
1	Biological process	GO:0060326	cell chemotaxis	87	1.9267	5.0097e-06	0.0010358
1	Biological process	GO:0048731	system development	578	1.2516	6.2047e-06	0.0012116
1	Biological process	GO:0032501	multicellular organismal process	770	1.1801	7.8578e-06	0.0014537
1	Biological process	GO:0071621	granulocyte chemotaxis	41	2.367	1.1101e-05	0.0019511
1	Biological process	GO:0007399	nervous system development	289	1.4195	1.3089e-05	0.0021909
1	Biological process	GO:0007167	enzyme linked receptor protein signaling pathway	182	1.5512	2.1457e-05	0.0034282
1	Biological process	GO:0007165	signal transduction	651	1.2061	2.7329e-05	0.0041766
1	Biological process	GO:0051960	regulation of nervous system development	141	1.6268	3.4187e-05	0.0050069
1	Biological process	GO:0097529	myeloid leukocyte migration	74	1.9075	3.9161e-05	0.0053443
1	Biological process	GO:0022008	neurogenesis	211	1.4843	3.9531e-05	0.0053443
1	Biological process	GO:0009719	response to endogenous stimulus	223	1.4638	4.4937e-05	0.0057004
1	Biological process	GO:0072676	lymphocyte migration	30	2.4997	4.6752e-05	0.0057004
1	Biological process	GO:0051962	positive regulation of nervous system development	81	1.8516	4.703e-05	0.0057004
1	Biological process	GO:0048245	eosinophil chemotaxis	11	3.6091	5.0601e-05	0.0058828
1	Biological process	GO:0048468	cell development	274	1.4006	5.3532e-05	0.0058828
1	Biological process	GO:0035148	tube formation	20	2.8672	5.3556e-05	0.0058828
1	Biological process	GO:0048583	regulation of response to stimulus	604	1.2123	6.1059e-05	0.0065037
1	Biological process	GO:0007186	G protein-coupled receptor signaling pathway	92	1.774	6.5777e-05	0.0068002
1	Biological process	GO:0007166	cell surface receptor signaling pathway	464	1.2644	8.1694e-05	0.0080781
1	Biological process	GO:0071495	cellular response to endogenous stimulus	163	1.5425	8.2735e-05	0.0080781
1	Biological process	GO:0030593	neutrophil chemotaxis	34	2.3353	9.3602e-05	0.0088203
1	Biological process	GO:0048699	generation of neurons	197	1.4778	9.5355e-05	0.0088203
1	Biological process	GO:0016331	morphogenesis of embryonic epithelium	16	3.0327	9.936e-05	0.0089551
1	Biological process	GO:0030278	regulation of ossification	37	2.2652	0.00010228	0.0089882
1	Biological process	GO:0006874	cellular calcium ion homeostasis	56	1.9693	0.00015783	0.012183
1	Biological process	GO:0050767	regulation of neurogenesis	123	1.6138	0.00015943	0.012183
1	Biological process	GO:0051716	cellular response to stimulus	742	1.1593	0.00014882	0.012183
1	Biological process	GO:0023052	signaling	698	1.1691	0.0001803	0.012575
1	Biological process	GO:0070848	response to growth factor	138	1.5663	0.00018756	0.012679
1	Biological process	GO:0050789	regulation of biological process	968	1.0982	0.00030599	0.018318
1	Biological process	GO:0001843	neural tube closure	13	3.0539	0.000423	0.021548
1	Biological process	GO:0010092	specification of animal organ identity	5	4.4111	0.00058272	0.026951
1	Biological process	GO:0043408	regulation of MAPK cascade	155	1.4799	0.00060691	0.027705
1	Biological process	GO:0044267	cellular protein metabolic process	485	1.2188	0.0006189	0.02789
1	Biological process	GO:0007405	neuroblast proliferation	7	3.781	0.00073784	0.031628
1	Biological process	GO:0001935	endothelial cell proliferation	39	2.0359	0.00084834	0.034647
1	Biological process	GO:0050921	positive regulation of chemotaxis	39	2.0359	0.00084834	0.034647
1	Biological process	GO:0065007	biological regulation	1002	1.083	0.00090711	0.036233
1	Biological process	GO:0006464	cellular protein modification process	359	1.2656	0.00096557	0.037296
1	Biological process	GO:0010033	response to organic substance	451	1.2226	0.00098761	0.037501
1	Biological process	GO:0042221	response to chemical	573	1.1778	0.0011715	0.042451
1	Biological process	GO:0071772	response to BMP	28	2.2056	0.0012394	0.043132
2	Biological process	GO:0002376	immune system process	503	1.4233	3.0316e-11	1.0656e-07
2	Biological process	GO:0001775	cell activation	292	1.6146	2.4489e-10	3.5548e-07
2	Biological process	GO:0006955	immune response	388	1.4964	3.034e-10	3.5548e-07
2	Biological process	GO:0046649	lymphocyte activation	124	2.0419	5.087e-10	4.2284e-07
2	Biological process	GO:0045321	leukocyte activation	259	1.6518	6.0148e-10	4.2284e-07
2	Biological process	GO:0050865	regulation of cell activation	122	1.9681	8.8443e-09	5.1813e-06
2	Biological process	GO:0007155	cell adhesion	351	1.48	1.4125e-08	7.0928e-06
2	Biological process	GO:0022610	biological adhesion	352	1.4758	1.7426e-08	7.6566e-06
2	Biological process	GO:0002694	regulation of leukocyte activation	109	2.0025	2.363e-08	9.2017e-06
2	Biological process	GO:0051249	regulation of lymphocyte activation	94	2.0899	2.6178e-08	9.2017e-06
2	Biological process	GO:0051251	positive regulation of lymphocyte activation	66	2.315	4.2299e-08	1.3516e-05
2	Biological process	GO:0002682	regulation of immune system process	270	1.5522	5.5068e-08	1.613e-05
2	Biological process	GO:0042110	T cell activation	91	2.0628	9.1677e-08	2.4788e-05
2	Biological process	GO:0050867	positive regulation of cell activation	77	2.1544	1.343e-07	3.3718e-05
2	Biological process	GO:1903037	regulation of leukocyte cell-cell adhesion	69	2.2144	1.8618e-07	4.3627e-05
2	Biological process	GO:0070665	positive regulation of leukocyte proliferation	42	2.5985	2.2088e-07	4.8524e-05
2	Biological process	GO:0050670	regulation of lymphocyte proliferation	61	2.2901	2.4069e-07	4.9766e-05
2	Biological process	GO:0098609	cell-cell adhesion	201	1.6289	3.036e-07	5.4163e-05
2	Biological process	GO:0050863	regulation of T cell activation	73	2.1529	3.0733e-07	5.4163e-05
2	Biological process	GO:0050671	positive regulation of lymphocyte proliferation	40	2.6193	3.1931e-07	5.4163e-05
2	Biological process	GO:1903039	positive regulation of leukocyte cell-cell adhesion	56	2.3387	3.2359e-07	5.4163e-05
2	Biological process	GO:0032944	regulation of mononuclear cell proliferation	62	2.2532	3.9515e-07	6.3135e-05
2	Biological process	GO:0070663	regulation of leukocyte proliferation	65	2.2163	4.2364e-07	6.4744e-05
2	Biological process	GO:0032946	positive regulation of mononuclear cell proliferation	41	2.5554	6.1106e-07	8.9495e-05
2	Biological process	GO:0007166	cell surface receptor signaling pathway	464	1.336	6.7143e-07	9.3422e-05
2	Biological process	GO:0007159	leukocyte cell-cell adhesion	84	2.0268	7.1375e-07	9.3422e-05
2	Biological process	GO:0002696	positive regulation of leukocyte activation	72	2.1221	7.1761e-07	9.3422e-05
2	Biological process	GO:0050776	regulation of immune response	180	1.6492	7.6341e-07	9.5835e-05
2	Biological process	GO:0050870	positive regulation of T cell activation	55	2.3018	8.1283e-07	9.852e-05
2	Biological process	GO:0071345	cellular response to cytokine stimulus	187	1.6108	1.7782e-06	0.00020834
2	Biological process	GO:0050896	response to stimulus	956	1.1325	2.0067e-06	0.00022754
2	Biological process	GO:0034097	response to cytokine	202	1.5776	2.0813e-06	0.00022862
2	Biological process	GO:0042129	regulation of T cell proliferation	46	2.3726	2.3877e-06	0.00025433
2	Biological process	GO:0042098	T cell proliferation	49	2.3164	2.7142e-06	0.0002806
2	Biological process	GO:0046651	lymphocyte proliferation	67	2.085	3.7138e-06	0.00037297
2	Biological process	GO:0022409	positive regulation of cell-cell adhesion	62	2.1123	5.4966e-06	0.00053668
2	Biological process	GO:0030260	entry into host cell	51	2.2256	7.262e-06	0.00063815
2	Biological process	GO:0044409	entry into host	51	2.2256	7.262e-06	0.00063815
2	Biological process	GO:0051806	entry into cell of other organism involved in symbiotic interaction	51	2.2256	7.262e-06	0.00063815
2	Biological process	GO:0051828	entry into other organism involved in symbiotic interaction	51	2.2256	7.262e-06	0.00063815
2	Biological process	GO:0032649	regulation of interferon-gamma production	27	2.7487	7.6071e-06	0.00065217
2	Biological process	GO:0018108	peptidyl-tyrosine phosphorylation	94	1.8112	2.2219e-05	0.0015938
2	Biological process	GO:0032814	regulation of natural killer cell activation	13	3.3581	5.1138e-05	0.0030466
2	Biological process	GO:0001817	regulation of cytokine production	125	1.6414	6.6086e-05	0.0038715
2	Biological process	GO:0012501	programmed cell death	266	1.395	8.1085e-05	0.0045586
2	Biological process	GO:0046634	regulation of alpha-beta T cell activation	23	2.6573	8.8387e-05	0.0047797
2	Biological process	GO:0002521	leukocyte differentiation	90	1.7462	0.00012148	0.0062795
2	Biological process	GO:0002366	leukocyte activation involved in immune response	167	1.5162	0.00012373	0.006303
2	Biological process	GO:0001934	positive regulation of protein phosphorylation	193	1.4703	0.0001302	0.0063562
2	Biological process	GO:0042127	regulation of cell proliferation	277	1.3711	0.00013543	0.0064331
2	Biological process	GO:2000106	regulation of leukocyte apoptotic process	19	2.7572	0.00017803	0.0080126
2	Biological process	GO:0007154	cell communication	705	1.1641	0.00021203	0.0087682
2	Biological process	GO:0006952	defense response	309	1.328	0.00026161	0.0099718
2	Biological process	GO:0006928	movement of cell or subcellular component	326	1.3123	0.00030322	0.010988
2	Biological process	GO:0010033	response to organic substance	451	1.239	0.00040682	0.014158
2	Biological process	GO:0002822	regulation of adaptive immune response based on somatic recombination of immune receptors built from immunoglobulin superfamily domains	37	2.1238	0.00043554	0.01472
2	Biological process	GO:1902107	positive regulation of leukocyte differentiation	37	2.1238	0.00043554	0.01472
2	Biological process	GO:0050868	negative regulation of T cell activation	26	2.3507	0.00052584	0.017114
2	Biological process	GO:0001562	response to protozoan	5	4.3655	0.00061405	0.018769
2	Biological process	GO:0048870	cell motility	296	1.3126	0.00066721	0.019708
2	Biological process	GO:0071356	cellular response to tumor necrosis factor	67	1.7592	0.00079971	0.023041
2	Biological process	GO:0002237	response to molecule of bacterial origin	74	1.7108	0.00087891	0.024715
2	Biological process	GO:0030335	positive regulation of cell migration	114	1.5318	0.0013125	0.032952
2	Biological process	GO:0043067	regulation of programmed cell death	215	1.3604	0.0013593	0.032952
2	Biological process	GO:0046638	positive regulation of alpha-beta T cell differentiation	10	3.0559	0.0019506	0.042585
3	Biological process	GO:0099003	vesicle-mediated transport in synapse	16	3.5096	2.2996e-05	0.037909
3	Biological process	GO:0048489	synaptic vesicle transport	12	3.8286	4.7319e-05	0.037909
3	Biological process	GO:0097480	establishment of synaptic vesicle localization	12	3.8286	4.7319e-05	0.037909
3	Biological process	GO:0036465	synaptic vesicle recycling	6	5.1048	5.3802e-05	0.037909
3	Biological process	GO:0099504	synaptic vesicle cycle	17	3.3031	5.3924e-05	0.037909
3	Biological process	GO:0097479	synaptic vesicle localization	15	3.4032	8.391e-05	0.049157
4	Biological process	GO:1901575	organic substance catabolic process	199	1.898	1.2966e-07	0.00045576
4	Biological process	GO:0009056	catabolic process	232	1.7486	9.2699e-07	0.0016292
4	Biological process	GO:0044248	cellular catabolic process	185	1.8526	1.4327e-06	0.0016786
4	Biological process	GO:0006643	membrane lipid metabolic process	20	4.1967	2.3056e-06	0.0020261
4	Biological process	GO:0009057	macromolecule catabolic process	109	1.9893	4.2622e-05	0.023969
4	Biological process	GO:0006665	sphingolipid metabolic process	18	3.8858	4.3742e-05	0.023969
4	Biological process	GO:1901565	organonitrogen compound catabolic process	146	1.8205	4.7733e-05	0.023969
4	Biological process	GO:0046434	organophosphate catabolic process	26	3.2282	7.9802e-05	0.035063
5	Biological process	GO:0034641	cellular nitrogen compound metabolic process	310	1.9204	5.2585e-12	1.8483e-08
5	Biological process	GO:0006725	cellular aromatic compound metabolic process	272	1.9393	1.3219e-10	2.3232e-07
5	Biological process	GO:1901360	organic cyclic compound metabolic process	301	1.8526	3.2493e-10	3.8071e-07
5	Biological process	GO:0055086	nucleobase-containing small molecule metabolic process	53	3.5546	7.5096e-10	6.5991e-07
5	Biological process	GO:0006520	cellular amino acid metabolic process	30	4.5214	1.4456e-09	7.7571e-07
5	Biological process	GO:0006139	nucleobase-containing compound metabolic process	243	1.9537	1.4494e-09	7.7571e-07
5	Biological process	GO:0046483	heterocycle metabolic process	267	1.891	1.5448e-09	7.7571e-07
5	Biological process	GO:0051186	cofactor metabolic process	59	3.3208	2.124e-09	9.3322e-07
5	Biological process	GO:0044271	cellular nitrogen compound biosynthetic process	220	1.9524	1.405e-08	5.432e-06
5	Biological process	GO:0006753	nucleoside phosphate metabolic process	44	3.5966	1.5454e-08	5.432e-06
5	Biological process	GO:1901605	alpha-amino acid metabolic process	24	4.7098	1.7366e-08	5.5491e-06
5	Biological process	GO:0009117	nucleotide metabolic process	41	3.676	2.1955e-08	6.4309e-06
5	Biological process	GO:0044281	small molecule metabolic process	208	1.9564	3.7995e-08	1.0273e-05
5	Biological process	GO:0009056	catabolic process	232	1.8839	4.3784e-08	1.0993e-05
5	Biological process	GO:0009058	biosynthetic process	334	1.6696	7.2049e-08	1.6884e-05
5	Biological process	GO:1901576	organic substance biosynthetic process	326	1.6643	1.4719e-07	3.2335e-05
5	Biological process	GO:1901362	organic cyclic compound biosynthetic process	217	1.8752	1.9504e-07	4.0327e-05
5	Biological process	GO:0019439	aromatic compound catabolic process	42	3.409	2.3723e-07	4.6326e-05
5	Biological process	GO:0019438	aromatic compound biosynthetic process	206	1.8656	6.0252e-07	0.00011147
5	Biological process	GO:0044248	cellular catabolic process	185	1.9145	8.699e-07	0.0001436
5	Biological process	GO:0044249	cellular biosynthetic process	313	1.6372	8.8681e-07	0.0001436
5	Biological process	GO:1901361	organic cyclic compound catabolic process	45	3.1817	8.9879e-07	0.0001436
5	Biological process	GO:0018130	heterocycle biosynthetic process	204	1.847	1.1539e-06	0.00017634
5	Biological process	GO:0055114	oxidation-reduction process	63	2.7511	1.317e-06	0.00019289
5	Biological process	GO:0044270	cellular nitrogen compound catabolic process	36	3.3492	3.1079e-06	0.00043697
5	Biological process	GO:1901575	organic substance catabolic process	199	1.8177	3.4797e-06	0.00045408
5	Biological process	GO:0044237	cellular metabolic process	758	1.2626	3.488e-06	0.00045408
5	Biological process	GO:0046700	heterocycle catabolic process	37	3.2587	4.8462e-06	0.00060838
5	Biological process	GO:0009063	cellular amino acid catabolic process	16	4.7098	5.1646e-06	0.00062599
5	Biological process	GO:0051188	cofactor biosynthetic process	20	4.1446	9.4383e-06	0.0011059
5	Biological process	GO:0034654	nucleobase-containing compound biosynthetic process	194	1.7868	1.014e-05	0.0011498
5	Biological process	GO:0072521	purine-containing compound metabolic process	32	3.2969	1.6943e-05	0.0018611
5	Biological process	GO:0009123	nucleoside monophosphate metabolic process	21	3.9473	1.7553e-05	0.0018696
5	Biological process	GO:1901565	organonitrogen compound catabolic process	146	1.9097	1.9393e-05	0.0020049
5	Biological process	GO:1901606	alpha-amino acid catabolic process	15	4.5214	2.562e-05	0.002573
5	Biological process	GO:0019693	ribose phosphate metabolic process	26	3.478	3.684e-05	0.003597
5	Biological process	GO:0007049	cell cycle	70	2.3684	3.8035e-05	0.0036133
5	Biological process	GO:0070647	protein modification by small protein conjugation or removal	19	3.9662	4.1434e-05	0.0038326
5	Biological process	GO:0019752	carboxylic acid metabolic process	98	2.0762	6.6833e-05	0.0060236
5	Biological process	GO:0000226	microtubule cytoskeleton organization	20	3.7679	7.343e-05	0.0064526
5	Biological process	GO:0022402	cell cycle process	54	2.5119	8.6913e-05	0.0074512
5	Biological process	GO:0043436	oxoacid metabolic process	112	1.9512	0.00012183	0.010196
5	Biological process	GO:0042440	pigment metabolic process	11	4.7955	0.0001334	0.010734
5	Biological process	GO:0051258	protein polymerization	18	3.7679	0.0001735	0.012976
5	Biological process	GO:0009072	aromatic amino acid family metabolic process	6	6.2798	0.00020911	0.013395
5	Biological process	GO:0006091	generation of precursor metabolites and energy	26	3.1882	0.00020959	0.013395
5	Biological process	GO:0065003	protein-containing complex assembly	122	1.853	0.00025613	0.015522
5	Biological process	GO:0006996	organelle organization	164	1.7001	0.00030418	0.01782
5	Biological process	GO:0009150	purine ribonucleotide metabolic process	24	3.1399	0.00048093	0.026007
5	Biological process	GO:0019362	pyridine nucleotide metabolic process	13	4.0577	0.00054799	0.027517
5	Biological process	GO:0008152	metabolic process	873	1.1567	0.00056462	0.027952
5	Biological process	GO:0006281	DNA repair	7	5.3827	0.00065328	0.029517
5	Biological process	GO:0072527	pyrimidine-containing compound metabolic process	10	4.5214	0.00066559	0.029517
5	Biological process	GO:0006749	glutathione metabolic process	10	4.5214	0.00066559	0.029517
5	Biological process	GO:0009167	purine ribonucleoside monophosphate metabolic process	17	3.5462	0.00068858	0.029517
5	Biological process	GO:0006974	cellular response to DNA damage stimulus	25	3.0143	0.00071056	0.030092
5	Biological process	GO:0009894	regulation of catabolic process	70	2.0454	0.0011047	0.04267
5	Biological process	GO:0031110	regulation of microtubule polymerization or depolymerization	5	6.0286	0.0013466	0.046864
5	Biological process	GO:0033043	regulation of organelle organization	82	1.9299	0.0013767	0.047444
6	Biological process	GO:0072376	protein activation cascade	47	7.696	<2,2e-16	<2,2e-16
6	Biological process	GO:0002526	acute inflammatory response	61	6.1768	1.3323e-15	2.3415e-12
6	Biological process	GO:0006956	complement activation	34	7.0924	2.8751e-11	3.3687e-08
6	Biological process	GO:0016485	protein processing	77	4.5019	6.044e-11	5.3112e-08
6	Biological process	GO:0051604	protein maturation	79	4.3879	1.094e-10	7.691e-08
6	Biological process	GO:0042730	fibrinolysis	20	9.0429	2.7396e-10	1.0348e-07
6	Biological process	GO:0007596	blood coagulation	62	4.8618	2.9551e-10	1.0348e-07
6	Biological process	GO:0050817	coagulation	62	4.8618	2.9551e-10	1.0348e-07
6	Biological process	GO:0070613	regulation of protein processing	44	5.8231	3.0623e-10	1.0348e-07
6	Biological process	GO:1903317	regulation of protein maturation	44	5.8231	3.0623e-10	1.0348e-07
6	Biological process	GO:0007599	hemostasis	63	4.7846	4.1119e-10	1.0348e-07
6	Biological process	GO:0030193	regulation of blood coagulation	34	6.6492	4.1214e-10	1.0348e-07
6	Biological process	GO:0050818	regulation of coagulation	34	6.6492	4.1214e-10	1.0348e-07
6	Biological process	GO:0061045	negative regulation of wound healing	34	6.6492	4.1214e-10	1.0348e-07
6	Biological process	GO:0030195	negative regulation of blood coagulation	30	7.0333	6.7304e-10	1.4134e-07
6	Biological process	GO:0050819	negative regulation of coagulation	30	7.0333	6.7304e-10	1.4134e-07
6	Biological process	GO:1900046	regulation of hemostasis	35	6.4592	6.8358e-10	1.4134e-07
6	Biological process	GO:0006508	proteolysis	276	2.3481	7.2384e-10	1.4135e-07
6	Biological process	GO:1900047	negative regulation of hemostasis	31	6.8065	1.1628e-09	2.1511e-07
6	Biological process	GO:0061041	regulation of wound healing	43	5.608	2.1428e-09	3.7466e-07
6	Biological process	GO:0072378	blood coagulation, fibrin clot formation	15	10.048	2.2384e-09	3.7466e-07
6	Biological process	GO:0051917	regulation of fibrinolysis	12	11.304	3.0672e-09	4.9006e-07
6	Biological process	GO:2000257	regulation of protein activation cascade	29	6.7562	5.5041e-09	8.4116e-07
6	Biological process	GO:0002673	regulation of acute inflammatory response	41	5.5139	9.6709e-09	1.4164e-06
6	Biological process	GO:0007597	blood coagulation, intrinsic pathway	10	12.057	1.0974e-08	1.543e-06
6	Biological process	GO:0050878	regulation of body fluid levels	75	4.019	1.3154e-08	1.7784e-06
6	Biological process	GO:1903035	negative regulation of response to wounding	42	5.3827	1.4255e-08	1.8558e-06
6	Biological process	GO:0006953	acute-phase response	18	8.373	2.7644e-08	3.4703e-06
6	Biological process	GO:0006952	defense response	309	2.0973	3.4984e-08	4.2403e-06
6	Biological process	GO:0030162	regulation of proteolysis	158	2.7663	4.2283e-08	4.8429e-06
6	Biological process	GO:0030449	regulation of complement activation	28	6.4592	4.2711e-08	4.8429e-06
6	Biological process	GO:0006959	humoral immune response	84	3.5884	1.1e-07	1.2082e-05
6	Biological process	GO:1903034	regulation of response to wounding	55	4.3844	1.2646e-07	1.347e-05
6	Biological process	GO:0002253	activation of immune response	85	3.5462	1.3651e-07	1.4113e-05
6	Biological process	GO:0002920	regulation of humoral immune response	33	5.4805	3.7868e-07	3.7248e-05
6	Biological process	GO:0045861	negative regulation of proteolysis	90	3.3492	3.8149e-07	3.7248e-05
6	Biological process	GO:0032101	regulation of response to external stimulus	200	2.3361	7.8877e-07	7.4933e-05
6	Biological process	GO:0032102	negative regulation of response to external stimulus	89	3.2175	1.5584e-06	0.00014416
6	Biological process	GO:0051918	negative regulation of fibrinolysis	8	11.304	1.8061e-06	0.00016278
6	Biological process	GO:0006954	inflammatory response	197	2.2951	1.9571e-06	0.00017198
6	Biological process	GO:0002252	immune effector process	243	2.1088	2.3132e-06	0.00019359
6	Biological process	GO:0006958	complement activation, classical pathway	21	6.4592	2.4925e-06	0.00020375
6	Biological process	GO:0030194	positive regulation of blood coagulation	12	8.7917	2.6791e-06	0.00020472
6	Biological process	GO:0010876	lipid localization	54	3.9074	4.0788e-06	0.00029259
6	Biological process	GO:0010951	negative regulation of endopeptidase activity	78	3.2848	4.565e-06	0.00032092
6	Biological process	GO:0033344	cholesterol efflux	10	9.0429	1.2148e-05	0.00073621
6	Biological process	GO:0045055	regulated exocytosis	190	2.0624	9.438e-05	0.0046725
6	Biological process	GO:0006810	transport	501	1.5041	0.00010481	0.0051169
6	Biological process	GO:0031324	negative regulation of cellular metabolic process	215	1.9628	0.0001157	0.0053683
6	Biological process	GO:0051172	negative regulation of nitrogen compound metabolic process	197	1.9891	0.00017952	0.0078878
6	Biological process	GO:0006955	immune response	388	1.5926	0.00023457	0.010179
6	Biological process	GO:0010955	negative regulation of protein processing	11	6.8506	0.00038483	0.014865
6	Biological process	GO:0044364	disruption of cells of other organism	11	6.8506	0.00038483	0.014865
6	Biological process	GO:0008203	cholesterol metabolic process	19	4.7594	0.00096297	0.034895
